# Supplementary material for: A Geospatial Modelling Approach Integrating Archaeobotany and Genetics to Trace the Origin and Dispersal of Domesticated Plants
Source: PLoS One. 2010 Aug 11;5(8):e12060. doi: 10.1371/journal.pone.0012060 (PMC2920323; doi:10.1371/journal.pone.0012060)
Supplement: File S1 — R script. Script in R which replicates the complete analysis presented in the manuscript. Instructions to run this script: 1. Put all the documents in a single folder (this becomes your working directory) 2. Install the necessary packages in R (see first part of the script) 3. Define the working directory in the script (setwd(“C:/…/”), as indicated in the script) 4. Run the script in R (0.02 MB TXT) [file pone.0012060.s001.txt]

# R script accompanying Van Etten, J. and R.J. Hijmans, 2010. A geospatial modelling approach integrating archaeobotany and genetics to trace the origin and dispersal of domesticated plants.
# R is free software available at http://cran.r-project.org/
#
# Date 29 March 2010
# Copyright: Jacob van Etten, 2010
# License: GPL-3


############################# R packages used  ########################################

# You can install these packages, and the packages they depend on, like this (remove the # to run.):
#  install.packages(c('RODBC', 'quantreg', 'mco', 'cluster', 'RColorBrewer', 'maps', 'rgdal', 'raster'))
#  install.packages(c('gdistanalyst', 'gdistance'), repos="http://R-Forge.R-project.org")

library(RODBC)
library(quantreg)
library(mco)
library(cluster)
library(RColorBrewer)
library(maps)
library(gdistanalyst)
library(gdistance)

#############################  # END R packages used  ########################################

############################# set user specific filenames and working directory ########################################

setwd("c:/") #This sets the working directory, where files will be stored. Change to the directory in which you placed all Supplementary Information
setOptions(tmpdir=getwd()) #This is the temporary work directory, where temporary files are stored.
radiocarbondata <- "MaizeArchaeologicalDates.xls"
geneticdata <- "MaizeSSRGeneticData.xls"
plantsamples <- "MaizeSSRPlantSamples.xls"
popd10000BC <- "PopulationDensity10000BC.asc"
landlake <- "SeaMask.asc"

############################# END set user specific filenames and working directory #####################################

############################# DEFINE FUNCTIONS  ########################################

H <- function(ssr, zN=2) #Homozygosity
{
	ssr <- na.omit(ssr)
	ssr <- subset(ssr,ssr[,3]!=0)
	sampleNames <- unique(ssr[,1])
	n <- length(sampleNames)
	result <- vector(length=n)
	names(result) <- sampleNames
	accMarker <- paste(ssr[,1],ssr[,2],sep="_")
	markerTable <- table(accMarker)
	accMarkerComplete <- names(markerTable[markerTable == zN])
	index <- accMarker %in% accMarkerComplete
	ssr <- ssr[index,]
	accMarker <- accMarker[index]
	sampleMarkerFragment <- paste(accMarker, ssr[,3], sep="&")
	markerFragmentTable <- table(sampleMarkerFragment)
	acc <- unlist(strsplit(names(markerFragmentTable),"_"))[seq(from=1, to=length(markerFragmentTable)*2, by=2)]	
	accResult <- tapply(markerFragmentTable, acc, function(x) {(sum(x==2)/2)/((sum(x==1)/2)+sum(x==2))})
	result[names(accResult)] <- accResult
	return(result)
}

decay <- function(x,p)
{
	tm <- transitionMatrix(x)
	tm@x[tm@x>0.1] <- (2^-(tm@x[tm@x>0.1]/p))
	tm@x <- tm@x/max(tm@x)
	transitionMatrix(x) <- tm
	return(x)
}

Rho <- function(residl, Tau) {residl * (Tau - (residl < 0))  }	

constr <- function(pv) 
{
	if(seaMask[cellFromXY(seaMask,SpatialPoints(t(as.matrix(c(pv[1],pv[2])))))] == 0) {con <- -1}
	else{con <- 1}
	return(con)
}

createTransition <- function(pv)
{
	pv[4] <- (1.1 ^ pv[4])/10
	seaTi <- decay(seaT,pv[3])
	seaTr <- normalize(seaTi , symm = TRUE) #normalize(seaTi, method="symm")
	Trt <- seaTr * pv[4] + landT 
	Trt <- Trt * correctionArch
	return(Trt)
}

RR <- function(pv)
{
	R <- c(0,0)
	cat("xy:", pv[1:2], ", parameters:", pv[3:4])
	origin <- SpatialPoints(t(as.matrix(c(pv[1],pv[2]))))
	if(seaMask[cellFromXY(seaMask,origin)] == 1)
	{
		Tr <- createTransition(pv)
		cdm <- accCost(Tr,origin)
		cdm1 <- values(cdm)[cellArchaeo]
		cdm2 <- values(cdm)[cellSSR]
		if(all(!(cdm1 %in% c(-Inf, Inf)),!is.na(cdm1)))
		{
			tdata <- cbind(dates,cdm1)
			outcome1 <- try(rq(Calibrated_median ~ cdm1, tau=.8, data=tdata, weights=wghtsArch))
			outcome2 <- try(rq(Hz ~ cdm2, tau=.2))
			if(class(outcome1) == "rq" & class(outcome2) == "rq")
			{
				slope1 <- coefficients(outcome1)[2]
				if(slope1>0){}
				else {R[1] <- 1- outcome1$rho / rho0Arch}
				slope2 <- coefficients(outcome2)[2]
				if(slope2>0){}
				else {R[2] <- 1 - outcome2$rho / rho0Hz}
				cat(", R:", R, "\n")
			} else{cat("\nrq failed\n")}
		} else{cat("\nNA and/or Inf\n")}
	} else{cat("\nsea\n")}
	return(1-R) 
}

#############################    END DEFINE FUNCTIONS  ########################################


#############################    DATA READING AND PREPARATION  #############################

#radiocarbon dates
con <- odbcConnectExcel(radiocarbondata)
dates <- sqlFetch(con, "Dates", rownames=FALSE)
coord <- sqlFetch(con, "Coord")
odbcCloseAll()

index1 <- apply(cbind(dates[,"Location"],dates[,"Sampling_Method"]),1,function(x){paste(x,sep="-",collapse="")})
maxiVal <- tapply(dates[,"Calibrated_median"],index1,max) 
index2 <- dates[,"Calibrated_median"] == maxiVal[index1]
dates <- dates[index2,]
dates <- subset(dates,dates[,"Sampling_Method"] == "excavation")
dates <- subset(dates, dates[,"ID"] != 44)

index3 <- match(dates[,"Location"],coord[,"ID"])
coord <- coord[index3,]
dates <- cbind(dates,coord)

coord <- as.matrix(coord[,c("Lon","Lat")])
coord <- matrix(as.numeric(coord),ncol=2)
datesSP <- SpatialPoints(coord)

wghtsArch <- rep(1, times=length(coord[,1]))
for (i in 1:length(coord[,1]))
{
	dists <- pointDistance(as.vector(coord[i,]),coord,type='GreatCircle')
	wghtsArch[i] <- 1/(sum(dists<100000))
}

#Genetic data
con <- odbcConnectExcel(plantsamples)
ssrXY <- sqlFetch(con, "test", rownames=FALSE)
odbcCloseAll()

ssrXY <- subset(ssrXY, Taxon == "Zea mays ssp. mays")
ssrCoord <- as.matrix(ssrXY[,c("x","y")])
ssrSP <- SpatialPoints(ssrCoord)

l <- length(ssrCoord[,1])
geoDist <- pointDistance(ssrCoord[rep(1:l,times=l),],ssrCoord[rep(1:l,each=l),], type='GreatCircle')
geoDist <- as.dist(matrix(geoDist,ncol=l))

con <- odbcConnectExcel(geneticdata)
ssr <- sqlFetch(con, "data", rownames=FALSE)
odbcCloseAll()

ssr <- subset(ssr, ssr[,"UniqueID"] %in% ssrXY[,"UniqueID"])
ssr <- ssr[,c("UniqueID","Marker","Allele1","Allele2")]
ssr1 <- ssr[,c("UniqueID", "Marker", "Allele1")]
ssr2 <- ssr[,c("UniqueID", "Marker", "Allele2")]
colnames(ssr1) <- c("UniqueID", "Marker", "Allele")
colnames(ssr2) <- c("UniqueID", "Marker", "Allele")
ssr <- rbind(ssr1,ssr2)
#ssrDist <- PSA(ssr)
ssrDist <- -1 * log(as.vector(ssrDist))
Hz <- 1-H(ssr)

#Geographic data: land/sea
seaMask <- raster(landlake, values=TRUE)
projection(seaMask) <- "+proj=longlat +datum=WGS84 +ellps=WGS84 +towgs84=0,0,0"
landT <- TransitionFromRaster(seaMask,transitionFunction="min",directions=8)
landT <- normalize(landT, symm = TRUE)
index1 <- adjacency(seaMask, which(values(seaMask) == 1), which(values(seaMask) == 1), directions=8)

landsea <- seaMask
landsea <- setValues(landsea, rep(1,times=ncell(landsea)))
allT <- TransitionFromRaster(landsea, transitionFunction="max", directions=8)
correctionArch <- geoCorrection(allT, type="c", multpl=TRUE)
correctionGen <- geoCorrection(allT, type="r", multpl=TRUE)

seaMaskNA <- seaMask
seaMaskNA[which(values(seaMask) == 0)] <- NA
seaCost <- distance(seaMaskNA)
seaT <- TransitionFromRaster(seaCost,transitionFunction="mean",directions=8)
index2 <- adjacency(seaCost, which(values(seaCost) > 0), 1:ncell(seaCost), directions=8)

#Get cell values
cellArchaeo <- cellFromXY(seaMask, datesSP)
cellSSR <- cellFromXY(seaMask, ssrSP)

#############################    END DATA READING AND PREPARATION  #############################


#############################    ANALYSIS  ########################################

#Calculate null models quantile regression
rho0Arch <- rq(Calibrated_median ~ 1, tau=.8, data=dates, weights=wghtsArch)$rho
rho0Hz <- rq(Hz ~ 1, tau=.2)$rho

#SETTINGS
xmin <- -110
xmax <- -80
ymin <- 8
ymax <- 25

Get solutions
sol1 <- nsga2(RR, 4, 2,
	generations=60, 
	popsize=200,
	lower.bounds=c(xmin,ymin, 1000, -100), 
	upper.bounds=c(xmax,ymax, 200000, 100), 
	constraints=constr
	)

Format and store solutions
sol <- cbind(sol1$par,sol1$value,sol1$pareto.optimal)
sol <- sol[sol[,7] == 1,]
sol <- unique(sol)
sol <- sol[order(sol[,5]),]
sol[,5] <- 1 - sol[,5]
sol[,6] <- 1 - sol[,6]
write.csv(sol,"ParetoOptimalSolutions2.csv")

#Read solution into memory and select representative solutions
sol <- read.csv("ParetoOptimalSolutions.csv", row.names=1)
selectSol <- as.numeric(rownames(pam(sol[,1:2], 8, metric="euclidean")$medoids))
selectSol <- c(selectSol,145)

#Table 1
Table1 <- sol[selectSol,1:6]
Table1[,4] <- (1.1 ^ Table1[,4])/10
colnames(Table1) <- c("Longitude","Latitude","p2","p1","R1 Arch","R1 Gene")
rownames(Table1) <- LETTERS[1:9]

#Look at representative solutions for different values of theta
theta <- c(0.01, 0.1, 0.5, 1, 1.5, 2)

for(i in c(6,9))#length(selectSol))
{
	x <- selectSol[i]
	pv <- unlist(sol[x,1:6])
	origin <- SpatialPoints(t(as.matrix(pv[1:2])))
	Tr <- createTransition(pv)
	for(th in 2:6) 
	{
		PI <- pathInc(Tr, origin, ssrSP, type=c("divergent","joint"), theta = theta[th])
		div <- PI$divergent
		joint <- PI$joint
		dataGenGeo <- as.data.frame(cbind(joint, div, geoDist))
		write.csv(dataGenGeo,paste("dataGenGeoT", LETTERS[i], "theta=", theta[th], sep=""))
	}
}

resultR2 <- matrix(nrow=length(theta),ncol=length(selectSol))
resultSign1 <- matrix(nrow=length(theta),ncol=length(selectSol))
resultSign2 <- matrix(nrow=length(theta),ncol=length(selectSol))
resultCoeff1 <- matrix(nrow=length(theta),ncol=length(selectSol))
resultCoeff2 <- matrix(nrow=length(theta),ncol=length(selectSol))

for(i in 1:length(selectSol))
{
	for(th in 1:length(theta))
	{
		dataGG <- read.csv(paste("dataGenGeoT", LETTERS[i], "theta=", theta[th], sep=""))
		dataGG <- as.data.frame(cbind(ssrDist,dataGG))
		result <- permReg(ssrDist ~ joint + div, dat=dataGG, perms = 999)
		resultR2[th,i] <- result$r.square
		resultSign1[th,i] <- result$significance.terms[1]
		resultSign2[th,i] <- result$significance.terms[2]
		resultCoeff1[th,i] <- result$coeff[2]
		resultCoeff2[th,i] <- result$coeff[3]		
	}
}

#Table 2
resultR2 <- round(resultR2, digits=3)
rownames(resultR2) <- theta
colnames(resultR2) <- LETTERS[1:9]

#############################    END ANALYSIS  ########################################


#############################    FIGURES  ########################################

#Bounding box of origin area
bb2 <- extent(
	round(xmin-5), 
	round(xmax+5), 
	round(ymin-5),
	round(ymax+5))

#Figure 1
pv <- unlist(sol[selectSol[1],1:4])
Tr <- createTransition(pv)

fM1 <- passage(Tr, coord[1,], c(-65.22484, -12.36319), theta=0.1)
fM2 <- passage(Tr, coord[1,], c(-54.77816, -1.321069), theta=0.1)

tiff(file="Figure1.tif", width=2048, height=2048, res=300, pointsize=12)
op <- par(mfrow = c(2, 2),
          pty = "s")       
                           
plot(fM1, col=gray(.96^(1:50)), main="A", adj=0)
map("world",add=T, interior=F)
text(-110,10,"Origin")
arrows(-102, 10, -97, 16, length=0.03)
text(-88, -14, "Point a")
arrows(-80, -14, -66, -13, length=0.03)

plot(fM2, col=gray(.96^(1:50)), main="B", adj=0)
map("world",add=T, interior=F)
text(-110,10,"Origin")
arrows(-102, 10, -97, 16, length=0.03)
text(-69, -7, "Point b")
arrows(-61, -7, -56, -3.3, length=0.03)

overlap <- fM1 * fM2
overlap <- crop(overlap, bb2)
plot(overlap, col=gray(.96^(1:50)), main="C", adj=0)
map("world",add=T, interior=F)

r0 <- raster(fM1)
r0[] <- rep(0, length=ncell(fM1))
plot(max(r0, max(fM1, fM2) * (1 - min(fM1, fM2)) - min(fM1, fM2)), col=gray(.96^(1:50)), main="D", adj=0)
map("world",add=T, interior=F)
dev.off()

#Figure 2
coordAll <- rbind(coord,ssrCoord,as.matrix(sol)[,1:2])
cols <- brewer.pal(12, "Paired")[pam(coordAll,11, metric="manhattan")$clustering]
cols[coordAll[,1] > -86.5 & coordAll[,2] > 14 & coordAll[,2] < 24.7] <- brewer.pal(12, "Paired")[12] #Carribean separate color
colsArch <- cols[1:length(coord[,1])]
colsSSR <- cols[(length(coord[,1])+1):(length(ssrCoord[,1])+length(coord[,1]))]
colsSol <- cols[(length(ssrCoord[,1])+length(coord[,1])+1):length(cols)]

#Figure 2A
plot(sol[,6:5],xlim=c(min(sol[,6])-.015,max(sol[,6])+.015),ylim=c(min(sol[,5])-0.001,max(sol[,5])+0.001),ylab=expression(R^{1}~archaeobotanical~dates),xlab=expression(R^{1}~heterozygosity),pch=20,cex=1,cex.lab=1.2,type="S")
points(sol[,6:5],pch=20,col=colsSol, cex=1)

points(sol[selectSol,6:5], cex=2)
xyPlot <- sol[selectSol,6:5]
xyPlot[,1] <- xyPlot[,1]+ .004
xyPlot[,2] <- xyPlot[,2]+ .01
text(xyPlot, LETTERS[1:9])

#Figure 2B
sM <- crop(seaMask,bb2)
plot(sM, las=1,  col=gray(3:4/4))
points(sol[,1:2], col=colsSol, pch=20)
points(sol[selectSol,1:2], cex=2)
xyPlot <- sol[selectSol,1:2]
xyPlot <- xyPlot - 0.7
text(xyPlot, LETTERS[1:9])

#Figure 3A
pv1 <- unlist(sol[selectSol[1],1:4])
Tr1 <- createTransition(pv1)
thetaVal1 <- 0.2

pL <- rbind(c(-71.25, 18.75), 
c(-70,-10), 
c(-80.75, -1.75), 
c(-111.25, 30.74994), 
c(-95.75, 42.25), 
c(-81.75, 27.25), 
c(-71.25, 18.75))

point11 <- passage(Tr1,pv1[1:2], pL[1,], thetaVal1)
point12 <- passage(Tr1,pv1[1:2], pL[2,], thetaVal1)
point13 <- passage(Tr1,pv1[1:2], pL[3,], thetaVal1)
point14 <- passage(Tr1,pv1[1:2], pL[4,], thetaVal1)
point15 <- passage(Tr1,pv1[1:2], pL[5,], thetaVal1)
point16 <- passage(Tr1,pv1[1:2], pL[6,], thetaVal1)
allPoints1 <- point11 + point12 + point13 + point14 + point15 + point16

plot(max(log1p(allPoints1*20),seaMask),col=gray(10:1/10), main="A", adj=0, cex.main=2)
points(pL, pch=22, bg="black")
points(t(as.matrix(pv1[1:2])),pch=21, bg="black",cex=1.5)

#Figure 3B
pv2 <- unlist(sol[selectSol[9],1:4])
Tr2 <- createTransition(pv2)
thetaVal2 <- 0.2

point21 <- passage(Tr2,pv2[1:2], pL[1,], thetaVal2)
point22 <- passage(Tr2,pv2[1:2], pL[2,], thetaVal2)
point23 <- passage(Tr2,pv2[1:2], pL[3,], thetaVal2)
point24 <- passage(Tr2,pv2[1:2], pL[4,], thetaVal2)
point25 <- passage(Tr2,pv2[1:2], pL[5,], thetaVal2)
point26 <- passage(Tr2,pv2[1:2], pL[6,], thetaVal2)
allPoints2 <- point21 + point22 + point23 + point24 + point25 + point26

plot(max(log1p(allPoints2*20),seaMask),col=gray(10:1/10), main="B", adj=0, cex.main=2)
points(pL, pch=22, bg="black")
points(t(as.matrix(pv2[1:2])),pch=21, bg="black",cex=1.5)

#Figure 4
cdm1 <- accCost(Tr1,pv1[1:2])
cdmA1 <- values(cdm1)[cellArchaeo]
cdmG1 <- values(cdm1)[cellSSR]
rqCoeffArch1 <- rq(Calibrated_median ~ cdmA1, tau=.8, data=cbind(dates,cdmA1), weights=wghtsArch)$coefficients
rqCoeffGen1 <- rq(Hz ~ cdmG1, tau=.8)$coefficients

cdm2 <- accCost(Tr2,pv2[1:2])
cdmA2 <- values(cdm2)[cellArchaeo]
cdmG2 <- values(cdm2)[cellSSR]
rqCoeffArch2 <- rq(Calibrated_median ~ cdmA2, tau=.8, data=cbind(dates,cdmA2), weights=wghtsArch)$coefficients
rqCoeffGen2 <- rq(Hz ~ cdmG2, tau=.8)$coefficients

#Figure 4A
cdmPlot1 <- cdm1 * seaMaskNA
cdmPlot1[cdmPlot1>1e10] <- NA
cdmPlot1A <- cdmPlot1 * rqCoeffArch1[2] + rqCoeffArch1[1]
sM2 <- seaMask
sM2[is.na(sM2)] <- .5

plot(sM2, las=1, col=gray(c(.9,.7)), main="A", adj=0, cex.main=2)
points(datesSP,col=colsArch,pch=20,cex=1)
contour(cdmPlot1A,add=T,labcex=.7, method="edge", levels= c(5000,4000,3000,2000,1000)) 

#Figure 4B
plot(cdmA1, dates[,"Calibrated_median"], ylab="Age of crop remains (years BP)", 
	xlab="Least-cost distance from origin (arbitrary units)", pch=20, col=colsArch, main="B", cex.main=2)
abline(rqCoeffArch1)

#Figure 4C
cdmPlot2 <- cdm2 * seaMaskNA
cdmPlot2[cdmPlot2>1e10] <- NA
cdmPlot2A <- cdmPlot2 * rqCoeffArch2[2] + rqCoeffArch2[1]

plot(sM2, las=1, col=gray(c(.9,.7)), main="C", adj=0, cex.main=2)
points(datesSP,col=colsArch,pch=20,cex=1)
contour(cdmPlot2A,add=T,labcex=0.7, method="edge", levels= c(5000,4000,3000,2000,1000)) 

#Figure 4D
plot(cdmA2, dates[,"Calibrated_median"], ylab="Age of crop remains (years BP)", 
	xlab="Least-cost distance from origin (arbitrary units)", pch=20, col=colsArch, main="D", cex.main=2)
abline(rqCoeffArch2)

#Figure 5A
cdmPlot1G <- cdmPlot1 * rqCoeffGen1[2] + rqCoeffGen1[1]

plot(sM2, las=1, col=gray(c(.9,.7)), main="A", adj=0, cex.main=2)
points(ssrSP,col=colsSSR,pch=20,cex=1)
contour(cdmPlot1G,add=T,labcex=.7, method="edge", levels= 77:85/100) 

#Figure 5B
plot(cdmG1, Hz, ylab="Heterozygosity", xlab="Least-cost distance from origin (arbitrary units)", 
	pch=20, col=colsSSR, main="B", cex.main=2)
abline(rqCoeffGen1)

#Figure 5C
cdmPlot2G <- cdmPlot2 * rqCoeffGen2[2] + rqCoeffGen2[1]
plot(sM2, las=1, col=gray(c(.9,.7)), main="C", adj=0, cex.main=2)
points(ssrSP,col=colsSSR,pch=20,cex=1)
contour(cdmPlot2G,add=T,labcex=0.7, levels= 77:82/100)

#Figure 5D
plot(cdmG2, Hz, ylab="Heterozygosity", xlab="Least-cost distance from origin (arbitrary units)", 
	pch=20, col=colsSSR, main="D", cex.main=2)
abline(rqCoeffGen2)

#############################    END FIGURES  ########################################
