# Supplementary material for: A Geospatial Modelling Approach Integrating Archaeobotany and Genetics to Trace the Origin and Dispersal of Domesticated Plants
Source: PLoS One. 2010 Aug 11;5(8):e12060. doi: 10.1371/journal.pone.0012060 (PMC2920323; doi:10.1371/journal.pone.0012060)
Supplement: File S3 — Maize archaeobotanical database. Excel file with radiocarbon data and coordinates used in the analysis. (0.14 MB XLS) [file pone.0012060.s003.xls]

## Sheet: Info
Database created by Jacob van Etten and Tina Paule (research assistant), 2009
Dates	Contains dates, may contain several dates per site in which case the youngest must be chosen (for a given method, etc.)
Coord	Coordinates of sites in Dates linked by LocationID, also contains sites for which no dates have been found
Thanks to the generosity of numerous scholars who have supplied us with data.

## Sheet: Dates
ID	Country	Region	Site_Name	Type_Zea_Material	Sampling_Method	Dating_Direct_Indirect	Dated_Material	14C_Method	Type_Zea_details	Radiocarbon_Years_BP	Precision	Calibrated_reported	Calibrated_Oxcal_IntSh04	Calibrated_Oxcal_IntCal04	Calibrated_median	Sample_ID_Number	Reference	Source	Location	Comment
207	Mexico	Guerrero	Xihuatoxtla Shelter	phytoliths	terrestrial_sediment	indirect	charcoal	AMS		7920	40		8665	8750	8707.5		AJ Ranere, DR Piperno, I Holst, R Dickau, J Iriarte. 2009. The cultural and chronological context of early Holocene maize and squash domestication in the Central Balsas River Valley, Mexico. PNAS 106(13), 5014-5018. DR Piperno, AJ Ranere, I Holst, J Iriarte, R Dickau. 2009. Starch grain and phytolith evidence for early ninth milennium B.P. maize from the Central Balsas River Valley, Mexico. PNAS …		184
208	Mexico	Guerrero	Xihuatoxtla Shelter	starch	residue	indirect	charcoal	AMS		7920	40		8665	8750	8707.5		AJ Ranere, DR Piperno, I Holst, R Dickau, J Iriarte. 2009. The cultural and chronological context of early Holocene maize and squash domestication in the Central Balsas River Valley, Mexico. PNAS 106(13), 5014-5018. DR Piperno, AJ Ranere, I Holst, J Iriarte, R Dickau. 2009. Starch grain and phytolith evidence for early ninth milennium B.P. maize from the Central Balsas River Valley, Mexico. PNAS …		184
210	Mexico	Guerrero	Xihuatoxtla Shelter	phytoliths	residue	indirect	charcoal	AMS		7920	40		8665	8750	8707.5		AJ Ranere, DR Piperno, I Holst, R Dickau, J Iriarte. 2009. The cultural and chronological context of early Holocene maize and squash domestication in the Central Balsas River Valley, Mexico. PNAS 106(13), 5014-5018. DR Piperno, AJ Ranere, I Holst, J Iriarte, R Dickau. 2009. Starch grain and phytolith evidence for early ninth milennium B.P. maize from the Central Balsas River Valley, Mexico. PNAS …		184
78	Panama		Monte Oscuro	phytoliths	lake_sediment	indirect	bulk sediment	AMS	phytoliths	7500	70		8265	8311	8288	Beta-74292	[67, p. 81]	Histories of Maize, Table 4.4	75
70	Ecuador	Coast	Vegas site	phytoliths	terrestrial_sediment	indirect	assoc. shell	Conventional	phytoliths	7150	70		7915	7974	7944.5	Tx-3314	[60, p. 332; 92, pp. 618, 621]	Histories of Maize, Table 4.4	66
201	Panama		Cueva de los Ladrones	starch	residue	indirect	charcoal	AMS	starch	6860	90	7928-7671 BP	7654	7707	7680.5	CL-82b	R Dickau, AJ Ranere, RG Cooke. Starch grain evidence for the preceramic dispersals of maize and root crops into tropical dry and humid forests of Panama. PNAS 104(9), 3651-3656.	R Dickau, AJ Ranere, RG Cooke. Starch grain evidence for the preceramic dispersals of maize and root crops into tropical dry and humid forests of Panama. PNAS 104(9), 3651-3656.	71
49	Colombia		Hacienda El Dorado	pollen	lake_sediment	indirect	n/a	n/a	pollen	6680			7512	7549	7530.5	n/a	[12]	Histories of Maize, Table 4.3	48
202	Panama		Hornito	starch	residue	indirect	charcoal	AMS	starch	6270	270	7666-6554	7083	7141	7112	C24	R Dickau, AJ Ranere, RG Cooke. Starch grain evidence for the preceramic dispersals of maize and root crops into tropical dry and humid forests of Panama. PNAS 104(9), 3651-3656.	R Dickau, AJ Ranere, RG Cooke. Starch grain evidence for the preceramic dispersals of maize and root crops into tropical dry and humid forests of Panama. PNAS 104(9), 3651-3656.	179	A range of dates given: 6270±270 to 5880±260
60	Mexico	Tabasco	San Andres	pollen	lake_sediment	indirect	wood	AMS	pollen	6208	47		7056	7101	7078.5	AA38771	[70, p. 1372]	Histories of Maize, Table 4.3	38
44	Peru		Casma PV32-1	macrobotanical	excavation	indirect	unknown	Conventional	unidentified	6070	70		6861	6935	6898	GIF-6772	[9, p. 839]	Histories of Maize, Table 4.2	39
62	Panama		Cueva de los Ladrones	pollen	terrestrial_sediment	indirect	n/a	n/a	pollen			6869			6869	n/a	[65, p. 873] (given as 4919±90BC)	Histories of Maize, Table 4.3	71	Blake seems to have calculated the calibrated date by subtracting 1950 from the given date.
74	Panama		Cueva de los Ladrones	phytoliths	terrestrial_sediment	indirect	unknown		phytoliths			6869			6869	n/a	[65, p. 873] (given as 4919 ± 90 BC)	Histories of Maize, Table 4.4	71	Blake seems to have calculated the calibrated date by subtracting 1950 from the given date.
10	Mexico	Oaxaca	Guilá Naquitz	macrobotanical	excavation	direct	maize cob	AMS		5420	60		6142	6222	6182	Beta-132511	[66, p. 2102]	Histories of Maize, Table 4.1	10
50	Colombia		Hacienda Lusitania	pollen	lake_sediment	indirect	n/a	n/a	pollen	5150	180		5853	5917	5885	n/a	[51]	Histories of Maize, Table 4.3	49
32	Mexico	Mexico	Zoapilco	macrobotanical	excavation	indirect	n/a	Conventional	teosinte seeds	5090	115		5784	5831	5807.5	1-4405	[54, p134]	Histories of Maize, Table 4.2	37
58	Mexico	Mexico	Zoapilco	pollen	terrestrial_sediment	indirect	n/a	Conventional	pollen	5090	115		5784	5831	5807.5	1-4405	[54, pp. 132-137]	Histories of Maize, Table 4.3	37
68	Ecuador	Coast	Loma Alta	phytoliths	terrestrial_sediment	indirect	unknown		phytoliths	5000			5692	5746	5719	n/a	[59, p. 224]	Histories of Maize, Table 4.4	6
52	Costa Rica		Laguna Martinez	pollen	lake_sediment	indirect	assoc. charcoal	AMS	pollen	4760	40		5428	5512	5470	not given	[2, p. 112]	Histories of Maize, Table 4.3	51
75	Panama		Gatun Lake	phytoliths	lake_sediment	indirect	charcoal?		phytoliths	4750	100		5418	5478	5448	UCLA-1354	[61, p. 15]	Histories of Maize, Table 4.4	72
11	Mexico	Puebla	San Marcos Cave	macrobotanical	excavation	direct	maize cob	AMS		4700	110		5360	5422	5391	AA-3311	[48, p. 1037]	Histories of Maize, Table 4.1	149
48	Belize	Caribbean Coast	Cob Swamp	pollen	lake_sediment	indirect	wood	Conventional	pollen	4610	60		5186	5341	5263.5	Beta-56775	[69, pp. 360- 361]	Histories of Maize, Table 4.3	47
56	Guatemala	Pacific Coast	Sipacate	pollen	lake_sediment	indirect	wood	AMS	pollen	4600			5182	5305	5243.5	not given	[52, 53]	Histories of Maize, Table 4.3	55
72	Guatemala	Pacific Coast	Sipacate	phytoliths	lake_sediment	indirect	wood	AMS	phytoliths	4600			5182	5305	5243.5	n/a	[52, 53]	Histories of Maize, Table 4.4	55
54	Ecuador	Amazonia	Lake Ayauchi	pollen	lake_sediment	indirect	assoc. charcoal	AMS	pollen	4570	70		5156	5227	5191.5	Beta-20956	[17, p. 304]	Histories of Maize, Table 4.3	54
65	Ecuador	Amazonia	Lake Ayauchi	phytoliths	lake_sediment	indirect	assoc. charcoal	AMS	phytoliths	4570	70		5156	5227	5191.5	Beta-20956	[ 17, p. 304]	Histories of Maize, Table 4.4	54
73	Panama		Aguadulce	phytoliths	terrestrial_sediment	indirect	unknown		phytoliths	4500			5080	5145	5112.5	n/a	[61, 62]	Histories of Maize, Table 4.4	70
209	Ecuador		Loma Alta	starch	residue	direct	starch	AMS		4470	40		5001	5145	5073	OGSEMA182-13 FS1016 / OGSEMA182-06 FS1041	S Zarillo, DM Pearsall, JS Raymond, MA Tisdale, DJ Quon. 2008. Directly dated starch residues document early formative maize (Zea mays L.) in tropical Ecuador. PNAS 105(13), 5006-5011.		6
69	Ecuador	Coast	Real Alto	phytoliths	terrestrial_sediment	indirect	unknown		phytoliths	4450			5010	5091	5050.5	phase: Valdivia 2	[59, p. 225; 60, p. 330]	Histories of Maize, Table 4.4	65
35	Costa Rica		Arenal Reservoir	macrobotanical	excavation	indirect	assoc. charcoal	Conventional	kernel	4450	70		5001	5091	5046	n/a	[10, 80]	Histories of Maize, Table 4.2	32
61	Mexico	Veracruz	Laguna Pompal	pollen	lake_sediment	indirect	pollen residue	AMS	pollen	4250	70		4713	4792	4752.5	CAMS-1770	[33, pp. 84-86]	Histories of Maize, Table 4.3	60
64	Panama		La Yeguada	pollen	lake_sediment	indirect	n/a	n/a	pollen	4200			4671	4717	4694	n/a	[64]	Histories of Maize, Table 4.3	61
76	Panama		La Yequada	phytoliths	lake_sediment	indirect	unknown		phytoliths	4200			4671	4717	4694	n/a	[64]	Histories of Maize, Table 4.4	61
47	Peru		Los Gavilanes	macrobotanical	excavation	indirect	unknown	Conventional	all plant parts	4140	160		4591	4660	4625.5	GX-5076	[9, p. 838]	Histories of Maize, Table 4.2	40
206	Mexico	Puebla	Coxcatlan Cave	macrobotanical	excavation	direct	cob	AMS		4090	50	2850-2460	4516	4609	4562.5	AA 3308	B.D. Smith. 2005. Reassessing Coxcatlan Cave and the early history of domesticated plants in Mesoamerica. PNAS 102(27), 9438-9445.	B.D. Smith. 2005. Reassessing Coxcatlan Cave and the early history of domesticated plants in Mesoamerica. PNAS 102(27), 9438-9445.	183
55	Ecuador		Lake San Pablo	pollen	lake_sediment	indirect	n/a	n/a	pollen	4000			4384	4482	4433	phase	[57, p. 421]	Histories of Maize, Table 4.3	53
63	Panama		Gatun lake	pollen	lake_sediment	indirect	charcoal?	n/a	pollen	4000			4384	4482	4433	in core above UCLA-11354	[61, p. 17]	Histories of Maize, Table 4.3	72
14	Mexico	Tamaulipas	Romero's Cave	macrobotanical	excavation	direct	maize cob	AMS		3930	50		4301	4363	4332	Beta-85431	[85, p. 373]	Histories of Maize, Table 4.1	13
77	Panama		Lake Wodehouse	phytoliths	lake_sediment	indirect	unknown		phytoliths	3900			4255	4325	4290	n/a	[63]	Histories of Maize, Table 4.4	74
15	Mexico	Tamaulipas	Valenzuela's Cave	macrobotanical	excavation	direct	maize cob	AMS		3890	60		4244	4318	4281	Beta-85433	[85, p. 374]	Histories of Maize, Table 4.1	14
203	Panama		Trapiche	starch	residue	indirect	charcoal	AMS	starch	3870	75	4518-4086	4214	4291	4252.5	147/10	R Dickau, AJ Ranere, RG Cooke. Starch grain evidence for the preceramic dispersals of maize and root crops into tropical dry and humid forests of Panama. PNAS 104(9), 3651-3656.	R Dickau, AJ Ranere, RG Cooke. Starch grain evidence for the preceramic dispersals of maize and root crops into tropical dry and humid forests of Panama. PNAS 104(9), 3651-3656.	180
66	Ecuador	Coast	La Emerenciana	phytoliths	residue	indirect	food residue on sherd	AMS	phytoliths in residue	3860	50		4198	4286	4242	Beta- 125 107	[91, p. 44]	Histories of Maize, Table 4.4	63
46	Peru	Supe	Caral	macrobotanical	excavation	indirect	assoc. organics	Conventional	organics	3820			4139	4223	4181	several dates	Chapter 28	Histories of Maize, Table 4.2	45
204	Panama		Casita de Piedra	starch	residue	indirect	charcoal	AMS	starch	3800		4200	4106	4202	4154	76/2	R Dickau, AJ Ranere, RG Cooke. Starch grain evidence for the preceramic dispersals of maize and root crops into tropical dry and humid forests of Panama. PNAS 104(9), 3651-3656.	R Dickau, AJ Ranere, RG Cooke. Starch grain evidence for the preceramic dispersals of maize and root crops into tropical dry and humid forests of Panama. PNAS 104(9), 3651-3656.	181
67	Ecuador	Coast	La Emerenciana	phytoliths	terrestrial_sediment	indirect	charcoal	Conventional	phytoliths	3775	165		4086	4163	4124.5	SMU-2563	[91, p. 46]	Histories of Maize, Table 4.4	63
199	Peru		Gentry Lake	pollen	lake_sediment	indirect	sediment	AMS							4030		M Bush, MR Silman, MB de Toledo, C Listopad, WD Gosling, C Williams, PE de Oliveira, C Krisel. 2007. Holocene fire and occupation in Amazonia: records from two lake districts. Philosophical Transactions of the Royal Society 362, 209-218.		177
211	Peru	Cotahuasi Valley, Arequipa Department	Waynuna	phytoliths	terrestrial_sediment	indirect	bulk charcoal sample	AMS		3633	85		3879	3956	3917.5		L Perry, DH Sandweiss, DR Piperno, K Rademaker, MA Malpass, A Umire & P de la Vera. 2006. Early maize agriculture and interzonal interaction in southern Peru. Nature 440, 76-79.		185
212	Peru	Cotahuasi Valley, Arequipa Department	Waynuna	starch	terrestrial_sediment	indirect	bulk charcoal sample	AMS		3633	85		3879	3956	3917.5		L Perry, DH Sandweiss, DR Piperno, K Rademaker, MA Malpass, A Umire & P de la Vera. 2006. Early maize agriculture and interzonal interaction in southern Peru. Nature 440, 76-79.		185
51	Costa Rica		Lago Cote	pollen	lake_sediment	indirect	assoc. charcoal	AMS	pollen	3630	70		3873	3950	3911.5	not given	[2, p. 112]	Histories of Maize, Table 4.3	50
119	United States	Arizona	Square Hearth	macrobotanical	excavation	direct	maize			3505	65		3716	3780	3780		Mabry et al. 1997	KH Pollock. Pits without pots. Basketmaker II houses and lithics of southeastern Utah. MA thesis, Anthropology, Washington State University. https://research.wsulibs.wsu.edu:8443/dspace/bitstream/2376/775/1/Pollock%20Thesis%20with%20permission%20form.pdf	99
40	Ecuador	Highland	Cotocollao	macrobotanical	excavation	indirect	assoc. charcoal	n/a	cob fragments and kernels	3500			3710	3777	3743.5	n/a	[59, p. 232]	Histories of Maize, Table 4.2	34
71	Ecuador	Highland	Cotocollao	phytoliths	terrestrial_sediment	indirect	unknown		phytoliths	3500			3710	3777	3743.5	n/a	59, p. 232]	Histories of Maize, Table 4.4	34
200	Brazil		Geral Lake	pollen	lake_sediment	indirect	sediment	AMS							3700		M Bush, MR Silman, MB de Toledo, C Listopad, WD Gosling, C Williams, PE de Oliveira, C Krisel. 2007. Holocene fire and occupation in Amazonia: records from two lake districts. Philosophical Transactions of the Royal Society 362, 209-218.		178
8	Mexico	Chiapas	San Carlos	macrobotanical	excavation	direct	kernel	AMS		3365	55		3538	3604	3571	Beta-62911	[28; p. 164]	Histories of Maize, Table 4.1	8
28	United States	New Mexico	Tornillo Shelter	macrobotanical	excavation	direct	maize cobs (8 pooled)	Conventional		3175	240		3323	3396	3396	GX=12720	[99, pp. 412-414; 35, p. 1664]	Histories of Maize, Table 4.1	152
136	United States	Northern Rio Grande Valley	Cabezon site	macrobotanical	excavation	direct	maize			3125	45		3286	3352	3352	AA34173	Histories of Maize, Table 35-2	Histories of Maize, Table 35-2	120
38	Ecuador	Coastal	La Ponga	macrobotanical	excavation	indirect	assoc. charcoal	n/a	cob fragments and kernels	3150			3298	3372	3335	n/a	[47, p. 118]	Histories of Maize, Table 4.2	33
42	Peru	Inland	La Galgada	macrobotanical	excavation	indirect	association	n/a	single cob at site	3130	80		3276	3347	3311.5	TX-4446	[34, p. 69; 89, p. 126]	Histories of Maize, Table 4.2	44
135	United States	Northern Rio Grande Valley	Cabezon site	macrobotanical	excavation	direct	maize			3005	45		3117	3206	3206	AA34176	Histories of Maize, Table 35-1	Histories of Maize, Table 35-1	120
12	Mexico	Sonora	La Playa	macrobotanical	excavation	direct	kernel	AMS		3000			3110	3185	3185		[49, p. 345]	Histories of Maize, Table 4.1	12
23	United States	New Mexico	Bat Cave	macrobotanical	excavation	direct	maize	AMS		3010	150		3122	3184	3184	n/a	[102; 35, p. 1664]	Histories of Maize, Table 4.1	22	An earlier date was reported for this site, but the sample was reported to be contaminated. Two other dates, however, are in the same range.
137	United States	Northern Rio Grande Valley	Jemez Cave	macrobotanical	excavation	direct	maize			2990	40		3096	3181	3181	Beta-183771	Histories of Maize, Table 35-3	Histories of Maize, Table 35-3	24
138	United States	Northern Rio Grande Valley	Jemez Cave	macrobotanical	excavation	direct	maize			2980	40		3078	3166	3166	Beta-183772	Histories of Maize, Table 35-4	Histories of Maize, Table 35-4	24
9	Mexico	Chihuahua	Cerro Juanaqueña	macrobotanical	excavation	direct	maize cob	AMS		2980	50		3079	3165	3165	INS-3983	[35, p. 1664]	Histories of Maize, Table 4.1	9
43	Peru	Casma	Las Haldas	macrobotanical	excavation	indirect	assoc. charcoal	Conventional	maize	2990	75		3097	3173	3135	UGA-4526	[71, pp. 10, 30]	Histories of Maize, Table 4.2	41
24	United States	New Mexico	Fresnal Shelter	macrobotanical	excavation	direct	maize	AMS		2945	55		3030	3112	3112	AA-6402	[93, p. 317; 35, p. 1664]	Histories of Maize, Table 4.1	134
19	United States	Arizona	Milagro	macrobotanical	excavation	direct	maize	AMS		2930	45		3005	3090	3090		[42; 35, p. 1664]	Histories of Maize, Table 4.1	96
103	United States	Arizona	Milagro	macrobotanical	excavation	direct	maize			2930	45		3005	3090	3090		Huckell 1995	KH Pollock. Pits without pots. Basketmaker II houses and lithics of southeastern Utah. MA thesis, Anthropology, Washington State University. https://research.wsulibs.wsu.edu:8443/dspace/bitstream/2376/775/1/Pollock%20Thesis%20with%20permission%20form.pdf	96
104	United States	Arizona	Milagro	macrobotanical	excavation	direct	maize			2915	45		2982	3064	3064		Huckell 1995	KH Pollock. Pits without pots. Basketmaker II houses and lithics of southeastern Utah. MA thesis, Anthropology, Washington State University. https://research.wsulibs.wsu.edu:8443/dspace/bitstream/2376/775/1/Pollock%20Thesis%20with%20permission%20form.pdf	96
53	Costa Rica		Laguna Zoncho	pollen	lake_sediment	indirect	wood	Conventional	pollen	2940	50		3021	3105	3063	Beta- 1151 86	[21, p. 422]	Histories of Maize, Table 4.3	52
34	Guatemala		Salinas la Blanca	macrobotanical	excavation	indirect	assoc. charcoal	Conventional	cob impressions	2928	105		3022	3091	3056.5	Y-1150	[22, pp. 68-72]	Histories of Maize, Table 4.2	36
105	United States	Arizona	Milagro	macrobotanical	excavation	direct	maize			2910	45		2975	3056	3056		Huckell 1995	KH Pollock. Pits without pots. Basketmaker II houses and lithics of southeastern Utah. MA thesis, Anthropology, Washington State University. https://research.wsulibs.wsu.edu:8443/dspace/bitstream/2376/775/1/Pollock%20Thesis%20with%20permission%20form.pdf	96
45	Peru	Coastal	Cardal	macrobotanical	excavation	indirect	assoc. charcoal	n/a	unidentified	2925			3009	3085	3047	27 14C dates	[15, p. 277]	Histories of Maize, Table 4.2	42
20	United States	Arizona	Three Fir Shelter	macrobotanical	excavation	direct	maize	AMS		2880	140		2978	3041	3041		[83; 35, p. 1664]	Histories of Maize, Table 4.1	151
117	United States	Arizona	Solar Well	macrobotanical	excavation	direct	maize			2835	85		2900	2965	2965		Mabry and Archer 1998	KH Pollock. Pits without pots. Basketmaker II houses and lithics of southeastern Utah. MA thesis, Anthropology, Washington State University. https://research.wsulibs.wsu.edu:8443/dspace/bitstream/2376/775/1/Pollock%20Thesis%20with%20permission%20form.pdf	98
100	United States	Arizona	Fairbanks	macrobotanical	excavation	direct	maize			2800	140		2882	2950	2950		Huckell 1990	KH Pollock. Pits without pots. Basketmaker II houses and lithics of southeastern Utah. MA thesis, Anthropology, Washington State University. https://research.wsulibs.wsu.edu:8443/dspace/bitstream/2376/775/1/Pollock%20Thesis%20with%20permission%20form.pdf	17
18	United States	Arizona	Fairbank	macrobotanical	excavation	direct	maize	AMS		2815	80		2875	2936	2936		[41; 35, p. 1664]	Histories of Maize, Table 4.1	17
99	United States	Arizona	Fairbanks	macrobotanical	excavation	direct	maize			2815	80		2875	2936	2936		Huckell 1990	KH Pollock. Pits without pots. Basketmaker II houses and lithics of southeastern Utah. MA thesis, Anthropology, Washington State University. https://research.wsulibs.wsu.edu:8443/dspace/bitstream/2376/775/1/Pollock%20Thesis%20with%20permission%20form.pdf	17
106	United States	Arizona	Milagro	macrobotanical	excavation	direct	maize			2780	90		2846	2904	2904		Huckell 1995	KH Pollock. Pits without pots. Basketmaker II houses and lithics of southeastern Utah. MA thesis, Anthropology, Washington State University. https://research.wsulibs.wsu.edu:8443/dspace/bitstream/2376/775/1/Pollock%20Thesis%20with%20permission%20form.pdf	96
17	United States	Arizona	Cortaro Fan	macrobotanical	excavation	direct	maize	AMS		2790	60		2839	2897	2897		[74; 35, p. 1664]	Histories of Maize, Table 4.1	16
91	United States	Arizona	Cortaro Fan	macrobotanical	excavation	direct	maize			2790	60		2839	2897	2897		B. Roth, 1992	KH Pollock. Pits without pots. Basketmaker II houses and lithics of southeastern Utah. MA thesis, Anthropology, Washington State University. https://research.wsulibs.wsu.edu:8443/dspace/bitstream/2376/775/1/Pollock%20Thesis%20with%20permission%20form.pdf	16
93	United States	Arizona	Costello-King	macrobotanical	excavation	direct	maize			2780	60		2831	2884	2884		Ezzo and Deaver 1996	KH Pollock. Pits without pots. Basketmaker II houses and lithics of southeastern Utah. MA thesis, Anthropology, Washington State University. https://research.wsulibs.wsu.edu:8443/dspace/bitstream/2376/775/1/Pollock%20Thesis%20with%20permission%20form.pdf	92
107	United States	Arizona	Milagro	macrobotanical	excavation	direct	maize			2775	60		2828	2878	2878		Huckell 1995	KH Pollock. Pits without pots. Basketmaker II houses and lithics of southeastern Utah. MA thesis, Anthropology, Washington State University. https://research.wsulibs.wsu.edu:8443/dspace/bitstream/2376/775/1/Pollock%20Thesis%20with%20permission%20form.pdf	96
94	United States	Arizona	Costello-King	macrobotanical	excavation	direct	maize			2770	60		2825	2872	2872		Ezzo and Deaver 1996	KH Pollock. Pits without pots. Basketmaker II houses and lithics of southeastern Utah. MA thesis, Anthropology, Washington State University. https://research.wsulibs.wsu.edu:8443/dspace/bitstream/2376/775/1/Pollock%20Thesis%20with%20permission%20form.pdf	92
26	United States	New Mexico	LA 18091	macrobotanical	excavation	direct	maize	AMS		2720	265		2781	2855	2855	UGa-4179	[81; 35, p. 1664]	Histories of Maize, Table 4.1	25
21	United States	Arizona	West End	macrobotanical	excavation	direct	maize	AMS		2735	75		2802	2847	2847		[41; 35, p. 1664]	Histories of Maize, Table 4.1	20
127	United States	Arizona	West End	macrobotanical	excavation	direct	maize			2735	75		2802	2847	2847		Huckell 1990	KH Pollock. Pits without pots. Basketmaker II houses and lithics of southeastern Utah. MA thesis, Anthropology, Washington State University. https://research.wsulibs.wsu.edu:8443/dspace/bitstream/2376/775/1/Pollock%20Thesis%20with%20permission%20form.pdf	20
95	United States	Arizona	Costello-King	macrobotanical	excavation	direct	maize			2690	60		2757	2807	2807		Ezzo and Deaver 1996	KH Pollock. Pits without pots. Basketmaker II houses and lithics of southeastern Utah. MA thesis, Anthropology, Washington State University. https://research.wsulibs.wsu.edu:8443/dspace/bitstream/2376/775/1/Pollock%20Thesis%20with%20permission%20form.pdf	92
128	United States	Arizona	West End	macrobotanical	excavation	direct	maize			2675	80		2730	2799	2799		Huckell 1990	KH Pollock. Pits without pots. Basketmaker II houses and lithics of southeastern Utah. MA thesis, Anthropology, Washington State University. https://research.wsulibs.wsu.edu:8443/dspace/bitstream/2376/775/1/Pollock%20Thesis%20with%20permission%20form.pdf	20
96	United States	Arizona	Costello-King	macrobotanical	excavation	direct	maize			2620	60		2625	2746	2746		Ezzo and Deaver 1996	KH Pollock. Pits without pots. Basketmaker II houses and lithics of southeastern Utah. MA thesis, Anthropology, Washington State University. https://research.wsulibs.wsu.edu:8443/dspace/bitstream/2376/775/1/Pollock%20Thesis%20with%20permission%20form.pdf	92
92	United States	Arizona	Cortaro Fan	macrobotanical	excavation	direct	maize			2595	70		2594	2699	2699		B. Roth, 1992	KH Pollock. Pits without pots. Basketmaker II houses and lithics of southeastern Utah. MA thesis, Anthropology, Washington State University. https://research.wsulibs.wsu.edu:8443/dspace/bitstream/2376/775/1/Pollock%20Thesis%20with%20permission%20form.pdf	16
101	United States	Arizona	Fairbanks	macrobotanical	excavation	direct	maize			2590	75		2589	2670	2670		Huckell 1990	KH Pollock. Pits without pots. Basketmaker II houses and lithics of southeastern Utah. MA thesis, Anthropology, Washington State University. https://research.wsulibs.wsu.edu:8443/dspace/bitstream/2376/775/1/Pollock%20Thesis%20with%20permission%20form.pdf	17
81	United States	Arizona	Clear Water	macrobotanical	excavation	direct	maize			2580	60		2587	2664	2664		Diehl 1996	KH Pollock. Pits without pots. Basketmaker II houses and lithics of southeastern Utah. MA thesis, Anthropology, Washington State University. https://research.wsulibs.wsu.edu:8443/dspace/bitstream/2376/775/1/Pollock%20Thesis%20with%20permission%20form.pdf	90
79	United States	Arizona	Charleston	macrobotanical	excavation	direct	maize			2565	75		2574	2621	2621		Huckell 1990	KH Pollock. Pits without pots. Basketmaker II houses and lithics of southeastern Utah. MA thesis, Anthropology, Washington State University. https://research.wsulibs.wsu.edu:8443/dspace/bitstream/2376/775/1/Pollock%20Thesis%20with%20permission%20form.pdf	89
13	Mexico	Tabasco	San Andres	macrobotanical	excavation	direct	maize cob	AMS		2565	45		2583	2646	2614.5	AA-33925	[70, p. 1372]	Histories of Maize, Table 4.1	38
82	United States	Arizona	Clear Water	macrobotanical	excavation	direct	maize			2520	40		2544	2592	2592		Diehl 1996	KH Pollock. Pits without pots. Basketmaker II houses and lithics of southeastern Utah. MA thesis, Anthropology, Washington State University. https://research.wsulibs.wsu.edu:8443/dspace/bitstream/2376/775/1/Pollock%20Thesis%20with%20permission%20form.pdf	90
36	Venezuela	Amazonia	Parmana	macrobotanical	excavation	indirect	ceramic sedation		Kernels	2550			2564	2603	2583.5	phase	[73. p 235; 60 p. 334]	Histories of Maize, Table 4.2	46
97	United States	Arizona	Donaldson/Matty Canyon	macrobotanical	excavation	direct	maize			2505	55		2526	2578	2578		Huckell 1995	KH Pollock. Pits without pots. Basketmaker II houses and lithics of southeastern Utah. MA thesis, Anthropology, Washington State University. https://research.wsulibs.wsu.edu:8443/dspace/bitstream/2376/775/1/Pollock%20Thesis%20with%20permission%20form.pdf	93
83	United States	Arizona	Clear Water	macrobotanical	excavation	direct	maize			2500	60		2521	2573	2573		Diehl 1996	KH Pollock. Pits without pots. Basketmaker II houses and lithics of southeastern Utah. MA thesis, Anthropology, Washington State University. https://research.wsulibs.wsu.edu:8443/dspace/bitstream/2376/775/1/Pollock%20Thesis%20with%20permission%20form.pdf	90
192	United States	Florida	Fort Center site	pollen	terrestrial_sediment	indirect				2500			2527	2568	2547.5		Sears, 1982, Fort Center. An archaeological Site in the Lake Okeechobee Basin. University Presses of Florida, Gainesville. p. 186.	ML Fearn, KB Liu. 1995. Maize pollen of 3500 BP from Southern Alabama. American Antiquity 60(1): 109-117.	172
124	United States	Arizona	Tumamoc Hill	macrobotanical	excavation	direct	maize			2470	270		2480	2543	2543		Fish et al. 1986	KH Pollock. Pits without pots. Basketmaker II houses and lithics of southeastern Utah. MA thesis, Anthropology, Washington State University. https://research.wsulibs.wsu.edu:8443/dspace/bitstream/2376/775/1/Pollock%20Thesis%20with%20permission%20form.pdf	101
84	United States	Arizona	Clear Water	macrobotanical	excavation	direct	maize			2450	75		2469	2532	2532		Diehl 1996	KH Pollock. Pits without pots. Basketmaker II houses and lithics of southeastern Utah. MA thesis, Anthropology, Washington State University. https://research.wsulibs.wsu.edu:8443/dspace/bitstream/2376/775/1/Pollock%20Thesis%20with%20permission%20form.pdf	90
108	United States	Arizona	Santa Cruz Bend	macrobotanical	excavation	direct	maize			2440	50		2439	2506	2506		Mabry et al. 1997	KH Pollock. Pits without pots. Basketmaker II houses and lithics of southeastern Utah. MA thesis, Anthropology, Washington State University. https://research.wsulibs.wsu.edu:8443/dspace/bitstream/2376/775/1/Pollock%20Thesis%20with%20permission%20form.pdf	97
85	United States	Arizona	Clear Water	macrobotanical	excavation	direct	maize			2430	60		2437	2499	2499		Diehl 1997	KH Pollock. Pits without pots. Basketmaker II houses and lithics of southeastern Utah. MA thesis, Anthropology, Washington State University. https://research.wsulibs.wsu.edu:8443/dspace/bitstream/2376/775/1/Pollock%20Thesis%20with%20permission%20form.pdf	90
25	United States	New Mexico	Jemez Cave	macrobotanical	excavation	direct	maize	AMS		2410	360		2418	2484	2484		[1, p. 279]	Histories of Maize, Table 4.1	24
190	United States	Mississippi	B.L. Bigbee Lake	pollen	lake_sediment	indirect	pollen from sediment core			2400			2402	2478	2478		Whitehead and Sheehan, 1985, Holocene vegetational changes in the Tombigbee River Valley, Eastern Mississippi. American Midland Naturalist 113(1):122-137. p. 134	ML Fearn, KB Liu. 1995. Maize pollen of 3500 BP from Southern Alabama. American Antiquity 60(1): 109-117.	170
194	Peru	Pativilca Valley	Punta y Suela	macrobotanical	excavation	indirect	annual plants material	AMS		2430	70		2444	2508	2476	Beta-177317	W Creamer, A Ruiz, J Haas. 2007. Archaeological investigation of Late Archaic sites (3000-1800 BC) in the Pativilca Valley, Peru. Fieldiana Anthropology NS 40: 1-79.	W Creamer, A Ruiz, J Haas. 2007. Archaeological investigation of Late Archaic sites (3000-1800 BC) in the Pativilca Valley, Peru. Fieldiana Anthropology NS 40: 1-79.	167	A lower layer also contained maize.
86	United States	Arizona	Clear Water	macrobotanical	excavation	direct	maize			2420	50		2419	2473	2473		Diehl 1998	KH Pollock. Pits without pots. Basketmaker II houses and lithics of southeastern Utah. MA thesis, Anthropology, Washington State University. https://research.wsulibs.wsu.edu:8443/dspace/bitstream/2376/775/1/Pollock%20Thesis%20with%20permission%20form.pdf	90
109	United States	Arizona	Santa Cruz Bend	macrobotanical	excavation	direct	maize			2390	70		2373	2460	2460		Mabry et al. 1997	KH Pollock. Pits without pots. Basketmaker II houses and lithics of southeastern Utah. MA thesis, Anthropology, Washington State University. https://research.wsulibs.wsu.edu:8443/dspace/bitstream/2376/775/1/Pollock%20Thesis%20with%20permission%20form.pdf	97
87	United States	Arizona	Clear Water	macrobotanical	excavation	direct	maize			2395	60		2379	2457	2457		Diehl 1999	KH Pollock. Pits without pots. Basketmaker II houses and lithics of southeastern Utah. MA thesis, Anthropology, Washington State University. https://research.wsulibs.wsu.edu:8443/dspace/bitstream/2376/775/1/Pollock%20Thesis%20with%20permission%20form.pdf	90
89	United States	Arizona	Clear Water	macrobotanical	excavation	direct	maize			2390	65		2368	2456	2456		Diehl 2001	KH Pollock. Pits without pots. Basketmaker II houses and lithics of southeastern Utah. MA thesis, Anthropology, Washington State University. https://research.wsulibs.wsu.edu:8443/dspace/bitstream/2376/775/1/Pollock%20Thesis%20with%20permission%20form.pdf	90
121	United States	Arizona	Stone Pipe	macrobotanical	excavation	direct	maize			2390	50		2356	2440	2440		Mabry et al. 1997	KH Pollock. Pits without pots. Basketmaker II houses and lithics of southeastern Utah. MA thesis, Anthropology, Washington State University. https://research.wsulibs.wsu.edu:8443/dspace/bitstream/2376/775/1/Pollock%20Thesis%20with%20permission%20form.pdf	100
88	United States	Arizona	Clear Water	macrobotanical	excavation	direct	maize			2390	50		2356	2440	2440		Diehl 2000	KH Pollock. Pits without pots. Basketmaker II houses and lithics of southeastern Utah. MA thesis, Anthropology, Washington State University. https://research.wsulibs.wsu.edu:8443/dspace/bitstream/2376/775/1/Pollock%20Thesis%20with%20permission%20form.pdf	90
80	United States	Arizona	Charleston	macrobotanical	excavation	direct	maize			2365	80		2330	2436	2436		Huckell 1990	KH Pollock. Pits without pots. Basketmaker II houses and lithics of southeastern Utah. MA thesis, Anthropology, Washington State University. https://research.wsulibs.wsu.edu:8443/dspace/bitstream/2376/775/1/Pollock%20Thesis%20with%20permission%20form.pdf	89
90	United States	Arizona	Clear Water	macrobotanical	excavation	direct	maize			2360	60		2316	2419	2419		Diehl 2002	KH Pollock. Pits without pots. Basketmaker II houses and lithics of southeastern Utah. MA thesis, Anthropology, Washington State University. https://research.wsulibs.wsu.edu:8443/dspace/bitstream/2376/775/1/Pollock%20Thesis%20with%20permission%20form.pdf	90
122	United States	Arizona	Stone Pipe	macrobotanical	excavation	direct	maize			2360	50		2316	2411	2411		Mabry et al. 1997	KH Pollock. Pits without pots. Basketmaker II houses and lithics of southeastern Utah. MA thesis, Anthropology, Washington State University. https://research.wsulibs.wsu.edu:8443/dspace/bitstream/2376/775/1/Pollock%20Thesis%20with%20permission%20form.pdf	100
98	United States	Arizona	Donaldson/Matty Canyon	macrobotanical	excavation	direct	maize			2320	55		2242	2339	2339		Huckell 1995	KH Pollock. Pits without pots. Basketmaker II houses and lithics of southeastern Utah. MA thesis, Anthropology, Washington State University. https://research.wsulibs.wsu.edu:8443/dspace/bitstream/2376/775/1/Pollock%20Thesis%20with%20permission%20form.pdf	93
27	United States	New Mexico	Sheep Camp Shelter	macrobotanical	excavation	direct	maize	AMS		2290	210		2254	2326	2326	A-3396	[81, p. 79]	Histories of Maize, Table 4.1	150
110	United States	Arizona	Santa Cruz Bend	macrobotanical	excavation	direct	maize			2290	60		2231	2279	2279		Mabry et al. 1997	KH Pollock. Pits without pots. Basketmaker II houses and lithics of southeastern Utah. MA thesis, Anthropology, Washington State University. https://research.wsulibs.wsu.edu:8443/dspace/bitstream/2376/775/1/Pollock%20Thesis%20with%20permission%20form.pdf	97
111	United States	Arizona	Santa Cruz Bend	macrobotanical	excavation	direct	maize			2290	60		2231	2279	2279		Mabry et al. 1997	KH Pollock. Pits without pots. Basketmaker II houses and lithics of southeastern Utah. MA thesis, Anthropology, Washington State University. https://research.wsulibs.wsu.edu:8443/dspace/bitstream/2376/775/1/Pollock%20Thesis%20with%20permission%20form.pdf	97
7	Honduras	Inland	El Gigante	macrobotanical	excavation	direct	maize cob	AMS		2280	40		2232	2262	2247	Beta-159055	[78]	Histories of Maize, Table 4.1	7
112	United States	Arizona	Santa Cruz Bend	macrobotanical	excavation	direct	maize			2260	60		2217	2241	2241		Mabry et al. 1998	KH Pollock. Pits without pots. Basketmaker II houses and lithics of southeastern Utah. MA thesis, Anthropology, Washington State University. https://research.wsulibs.wsu.edu:8443/dspace/bitstream/2376/775/1/Pollock%20Thesis%20with%20permission%20form.pdf	97
113	United States	Arizona	Santa Cruz Bend	macrobotanical	excavation	direct	maize			2260	60		2217	2241	2241		Mabry et al. 1999	KH Pollock. Pits without pots. Basketmaker II houses and lithics of southeastern Utah. MA thesis, Anthropology, Washington State University. https://research.wsulibs.wsu.edu:8443/dspace/bitstream/2376/775/1/Pollock%20Thesis%20with%20permission%20form.pdf	97
118	United States	Arizona	Solar Well	macrobotanical	excavation	direct	maize			2245	60		2204	2235	2235		Mabry and Archer 1998	KH Pollock. Pits without pots. Basketmaker II houses and lithics of southeastern Utah. MA thesis, Anthropology, Washington State University. https://research.wsulibs.wsu.edu:8443/dspace/bitstream/2376/775/1/Pollock%20Thesis%20with%20permission%20form.pdf	98
114	United States	Arizona	Santa Cruz Bend	macrobotanical	excavation	direct	maize			2200	60		2139	2217	2217		Mabry et al. 2000	KH Pollock. Pits without pots. Basketmaker II houses and lithics of southeastern Utah. MA thesis, Anthropology, Washington State University. https://research.wsulibs.wsu.edu:8443/dspace/bitstream/2376/775/1/Pollock%20Thesis%20with%20permission%20form.pdf	97
191	United States	Virginia	Dismal Swamp	pollen	lake_sediment	indirect				2200			2138	2205	2205		Whitehead, 1965, Measurement as a means to identify fossil maize pollen. Bulletin of the Torrey Botanical Club, 92(1): 7-20. p. 881.	ML Fearn, KB Liu. 1995. Maize pollen of 3500 BP from Southern Alabama. American Antiquity 60(1): 109-117.	169	“estimated age”
115	United States	Arizona	Santa Cruz Bend	macrobotanical	excavation	direct	maize			2180	60		2110	2197	2197		Mabry et al. 2001	KH Pollock. Pits without pots. Basketmaker II houses and lithics of southeastern Utah. MA thesis, Anthropology, Washington State University. https://research.wsulibs.wsu.edu:8443/dspace/bitstream/2376/775/1/Pollock%20Thesis%20with%20permission%20form.pdf	97
102	United States	Arizona	Los Ojitos	macrobotanical	excavation	direct	maize			2170	150		2103	2169	2169		Huckell 1984	KH Pollock. Pits without pots. Basketmaker II houses and lithics of southeastern Utah. MA thesis, Anthropology, Washington State University. https://research.wsulibs.wsu.edu:8443/dspace/bitstream/2376/775/1/Pollock%20Thesis%20with%20permission%20form.pdf	95
41	Peru	Inland	Chavin de Huantar	macrobotanical	excavation	indirect	association	Conventional	two kernels (earliest one from unit B2)	2190	210		2135	2202	2168.5	ISGS-510	[14, p. 254]	Histories of Maize, Table 4.2	43
4	Chile		Ramaditas	macrobotanical	excavation	direct	maize cob	AMS		2210	55		2154	2226	2154	GX-21725	Chapter 29 (Table 29-4)	Histories of Maize, Table 4.1	4
123	United States	Arizona	Stone Pipe	macrobotanical	excavation	direct	maize			2150	60		2071	2148	2148		Mabry et al. 1997	KH Pollock. Pits without pots. Basketmaker II houses and lithics of southeastern Utah. MA thesis, Anthropology, Washington State University. https://research.wsulibs.wsu.edu:8443/dspace/bitstream/2376/775/1/Pollock%20Thesis%20with%20permission%20form.pdf	100
120	United States	Arizona	Square Hearth	macrobotanical	excavation	direct	maize			2135	80		2058	2127	2127		Mabry et al. 1997	KH Pollock. Pits without pots. Basketmaker II houses and lithics of southeastern Utah. MA thesis, Anthropology, Washington State University. https://research.wsulibs.wsu.edu:8443/dspace/bitstream/2376/775/1/Pollock%20Thesis%20with%20permission%20form.pdf	99
22	United States	Illinois	Holding (Cahokia)	macrobotanical	excavation	direct	maize cob	AMS		2077	70		1984	2053	2053	AA-8717	[72, pp. 493^194]	Histories of Maize, Table 4.1	21
184	United States	Northeast	Holding, IL	macrobotanical	excavation	direct	maize			2037	41		1933	1995	1995		Riley et al. (1994)	RG Thompson, JP Hart, HJ Brumbach, R Lusteck. 2004. Pytolith evidence for twentieth-century B.P. maize in Northern Iroquoia. Northeast Anthropology 68, 25-40, Table 6	21	Pooled mean of multiple dates (Ward and Wilson 1997)
116	United States	Arizona	Santa Cruz Bend	macrobotanical	excavation	direct	maize			2010	60		1906	1968	1968		Mabry et al. 2002	KH Pollock. Pits without pots. Basketmaker II houses and lithics of southeastern Utah. MA thesis, Anthropology, Washington State University. https://research.wsulibs.wsu.edu:8443/dspace/bitstream/2376/775/1/Pollock%20Thesis%20with%20permission%20form.pdf	97
1	Argentina	Mendoza	Gruta del Indio	macrobotanical	excavation	direct	maize	Conventional		2065	40		1962	2034	1962	GrX-5396	[32, p. 297]	Histories of Maize, Table 4.1	1
129	Argentina	Mendoza	Gruta del Indio	macrobotanical	excavation	direct	maize	Conventional		2065	40		1962	2034	1962	GrN-5396	Various sources	A.F. Gil. 2003. Zea mays on the South American Periphery: Chronology and Dietary Importance. Current Anthropology 44(2), 295-300	1
173	United States	Northeast	Vinette	phytoliths	residue	indirect	residue containing maize phytoliths	AMS		1990	40		1883	1941	1941	40046	Thompson et al. 2004 (source)	RG Thompson, JP Hart, HJ Brumbach, R Lusteck. 2004. Pytolith evidence for twentieth-century B.P. maize in Northern Iroquoia. Northeast Anthropology 68, 25-40, Table 4	164
174	United States	Northeast	Vinette	phytoliths	residue	indirect	residue containing maize phytoliths	AMS		1940	35		1828	1890	1890	40135	Thompson et al. 2004 (source)	RG Thompson, JP Hart, HJ Brumbach, R Lusteck. 2004. Pytolith evidence for twentieth-century B.P. maize in Northern Iroquoia. Northeast Anthropology 68, 25-40, Table 4	164
198	Brazil		Sao Francisco de Assis	pollen	lake_sediment	indirect	sediment	AMS		1950			1833	1902	1867.5		Behling, H., Pillar, V. and Bauermann, S. 2005. Late Quaternary grassland (Campos), gallery forest, fire, and climate dynamics, studied by pollen, charcoal and multivariate analysis of the Sa˜o Francisco de Assis core in Western Rio Grande do Sul (Southeastern Brazil). Review of Palaeobotany and Palynology 133, 235–48.		176
29	United States	New Mexico	Tularosa Cave	macrobotanical	excavation	direct	maize cob	AMS		1920	40		1799	1867	1867	Beta-166755	[44, p. 1207]	Histories of Maize, Table 4.1	153
139	United States	Northern Rio Grande Valley	Chama Alcove	macrobotanical	excavation	direct	maize			1840	50		1709	1776	1776	Beta-84648	Histories of Maize, Table 35-5	Histories of Maize, Table 35-5	122
3	Chile		Guatacondo	macrobotanical	excavation	direct	maize cob	AMS		1865			1738	1799	1768.5	UCLA-1698c	Chapter 29 (Table 29-4)	Histories of Maize, Table 4.1	2
31	United States	Tennessee	Icehouse Bottom	macrobotanical	excavation	direct	maize	AMS		1775	100		1635	1698	1698	Beta-16576	Chapman and Crites, 1987, Evidence for early maize (Zea mays) from the Icehouse Bottom Site, Tennessee. American Antiquity 52:352-354, p. 353.	Histories of Maize, Table 4.1, ML Fearn, KB Liu. 1995. Maize pollen of 3500 BP from Southern Alabama. American Antiquity 60(1): 109-117.	161
186	United States	Northeast	Icehouse Bottom, TN	macrobotanical	excavation	direct	maize			1775	100		1635	1698	1698		Chapman and Crites (1987)	RG Thompson, JP Hart, HJ Brumbach, R Lusteck. 2004. Pytolith evidence for twentieth-century B.P. maize in Northern Iroquoia. Northeast Anthropology 68, 25-40, Table 6	161
30	United States	Ohio	Harness Mound	macrobotanical	excavation	direct	maize	AMS		1730	85		1583	1647	1647	n/a	[72, p. 495; 84]	Histories of Maize, Table 4.1	29
183	United States	Northeast	Edwin Harness, OH	macrobotanical	excavation	direct	maize			1730	60		1582	1644	1644		Ford (1987)	RG Thompson, JP Hart, HJ Brumbach, R Lusteck. 2004. Pytolith evidence for twentieth-century B.P. maize in Northern Iroquoia. Northeast Anthropology 68, 25-40, Table 6	155	Pooled mean of multiple dates (Ward and Wilson 1997)
125	United States	Arizona	Tumamoc Hill	macrobotanical	excavation	direct	maize			1630	270		1517	1577	1577		Fish et al. 1986	KH Pollock. Pits without pots. Basketmaker II houses and lithics of southeastern Utah. MA thesis, Anthropology, Washington State University. https://research.wsulibs.wsu.edu:8443/dspace/bitstream/2376/775/1/Pollock%20Thesis%20with%20permission%20form.pdf	101
140	United States	Northern Rio Grande Valley	Chama Alcove	macrobotanical	excavation	direct	maize			1630	70		1466	1525	1525	Beta-84646	Histories of Maize, Table 35-6	Histories of Maize, Table 35-6	122
193	United States	Tennessee	Tuskegee Pond	pollen	lake_sediment	indirect				1600			1444	1491	1491		Delcourt PA, HR Delcourt, PA Criidlebaugh, J Chapman, 1986,Holocene ethnobotanical and paleoecological record of human impact on vegetation in the Little Tennessee River Valley, Tennessee. Quaternary Research 25:330-349. p. 342	ML Fearn, KB Liu. 1995. Maize pollen of 3500 BP from Southern Alabama. American Antiquity 60(1): 109-117.	171
178	Canada	Northeast	Grand Banks, ON	macrobotanical	excavation	direct	maize			1551	78		1397	1450	1450		Crawford and Smith (2003)	RG Thompson, JP Hart, HJ Brumbach, R Lusteck. 2004. Pytolith evidence for twentieth-century B.P. maize in Northern Iroquoia. Northeast Anthropology 68, 25-40, Table 5	158
172	United States	Northeast	Fortin 2	phytoliths	residue	indirect	residue containing maize, squash, sedge phytoliths	AMS		1525	35		1356	1409	1409	46237-16	Thompson et al. 2004 (source)	RG Thompson, JP Hart, HJ Brumbach, R Lusteck. 2004. Pytolith evidence for twentieth-century B.P. maize in Northern Iroquoia. Northeast Anthropology 68, 25-40, Table 4	157
189	United States	Illinois	Crane site	macrobotanical	excavation	direct	maize			1450	350		1343	1402	1402		Conard N., DL Asch, NB Asch, D Elmore, H Gove, M Rubins, JA Brown, MD Wiant, KB Farnsworth, TG Cook, 1984,Accelerator radiocarbon dating of evidence for prehistoric horticulture in Illinois. Nature 308:443-446. p. 445.	RG Thompson, JP Hart, HJ Brumbach, R Lusteck. 2004. Pytolith evidence for twentieth-century B.P. maize in Northern Iroquoia. Northeast Anthropology 68, 25-40, Table 6, ML Fearn, KB Liu. 1995. Maize pollen of 3500 BP from Southern Alabama. American Antiquity 60(1): 109-117.	154
181	United States	Northeast	Wickham, NY	phytoliths	residue	indirect	residues			1438	31		1301	1332	1332		Hart et al. (2003)	RG Thompson, JP Hart, HJ Brumbach, R Lusteck. 2004. Pytolith evidence for twentieth-century B.P. maize in Northern Iroquoia. Northeast Anthropology 68, 25-40, Table 5	165	Pooled mean of multiple dates (Ward and Wilson 1997)
187	United States	Northeast	Kipp Island, NY	phytoliths	residue	indirect	residues			1423	20		1293	1321	1321		Hart et al. (2003)	RG Thompson, JP Hart, HJ Brumbach, R Lusteck. 2004. Pytolith evidence for twentieth-century B.P. maize in Northern Iroquoia. Northeast Anthropology 68, 25-40, Table 6	162	Pooled mean of multiple dates (Ward and Wilson 1997)
197	Argentina	Catamarca	12 km east of Las Angosturas, left margin of the river Guanchin-Chaschuil, Dpto. Tinogasta, Catamarca, Argentina	macrobotanical	excavation	direct	cobs	AMS		1320	40		1207	1253	1230		VV Lia, VA Confalonieri, N Ratto,JA Cámara Hernández,4 AM Miante Alzogaray, L Poggio, TA Brown, 2007. Microsatellite typing of ancient maize: insights into the history of agriculture in southern South America. Proc Biol Sci. 274(1609): 545–554.	VV Lia, VA Confalonieri, N Ratto,JA Cámara Hernández,4 AM Miante Alzogaray, L Poggio, TA Brown, 2007. Microsatellite typing of ancient maize: insights into the history of agriculture in southern South America. Proc Biol Sci. 274(1609): 545–554.	175
179	Canada	Northeast	Meyer, ON	macrobotanical	excavation	direct	maize			1270	100		1135	1184	1184		Crawford and Smith (2003)	RG Thompson, JP Hart, HJ Brumbach, R Lusteck. 2004. Pytolith evidence for twentieth-century B.P. maize in Northern Iroquoia. Northeast Anthropology 68, 25-40, Table 5	163
177	Canada	Northeast	Grand Banks, ON	macrobotanical	excavation	direct	maize			1250	80		1119	1173	1173		Crawford and Smith (2003)	RG Thompson, JP Hart, HJ Brumbach, R Lusteck. 2004. Pytolith evidence for twentieth-century B.P. maize in Northern Iroquoia. Northeast Anthropology 68, 25-40, Table 5	158
180	United States	Northeast	Wickham, NY	phytoliths	residue	indirect	residue			1228	42		1095	1159	1159		Hart et al. (2003)	RG Thompson, JP Hart, HJ Brumbach, R Lusteck. 2004. Pytolith evidence for twentieth-century B.P. maize in Northern Iroquoia. Northeast Anthropology 68, 25-40, Table 5	165
185	United States	Northeast	Hunters Home, NY	phytoliths	residue	indirect	residues			1221	16		1082	1145	1145		Hart et al. (2003)	RG Thompson, JP Hart, HJ Brumbach, R Lusteck. 2004. Pytolith evidence for twentieth-century B.P. maize in Northern Iroquoia. Northeast Anthropology 68, 25-40, Table 6	160	Pooled mean of multiple dates (Ward and Wilson 1997)
175	Canada	Northeast	Forster, ON	macrobotanical	excavation	direct	maize			1150	100		1022	1078	1078		Crawford and Smith (2003)	RG Thompson, JP Hart, HJ Brumbach, R Lusteck. 2004. Pytolith evidence for twentieth-century B.P. maize in Northern Iroquoia. Northeast Anthropology 68, 25-40, Table 5	156
126	United States	Arizona	Tumamoc Hill	macrobotanical	excavation	direct	maize			1130	270		1019	1066	1066		Fish et al. 1986	KH Pollock. Pits without pots. Basketmaker II houses and lithics of southeastern Utah. MA thesis, Anthropology, Washington State University. https://research.wsulibs.wsu.edu:8443/dspace/bitstream/2376/775/1/Pollock%20Thesis%20with%20permission%20form.pdf	101
176	Canada	Northeast	Grand Banks, ON	macrobotanical	excavation	direct	maize			1060	60		917	978	978		Crawford and Smith (2003)	RG Thompson, JP Hart, HJ Brumbach, R Lusteck. 2004. Pytolith evidence for twentieth-century B.P. maize in Northern Iroquoia. Northeast Anthropology 68, 25-40, Table 5	158
5	Chile		Rixhasca	macrobotanical	excavation	direct	kernel	AMS		1025			911	939	925	GX-21748	Chapter 29	Histories of Maize, Table 4.1	3
130	Argentina	Mendoza	El Indigeno	macrobotanical	excavation	direct	maize	AMS		1045	45		901	960	901	AA-26192	Various sources	A.F. Gil. 2003. Zea mays on the South American Periphery: Chronology and Dietary Importance. Current Anthropology 44(2), 295-300	113
141	Dominican Republic		Laguna Castilla	pollen	lake_sediment	indirect	sediment	AMS		992	40		853	905	879		CS Lane, SP Horn, KH Orvis, CI Mora, 2008, The earliest evidence of ostionoid maize agriculture from the interior of Hispaniola, Caribbean Journal of Science 44(1), 43-52.	CS Lane, SP Horn, KH Orvis, CI Mora, 2008, The earliest evidence of ostionoid maize agriculture from the interior of Hispaniola, Caribbean Journal of Science 44(1), 43-52.	123
142	Dominican Republic		Laguna de Salvador	pollen	lake_sediment	indirect	sediment	AMS			40	1108 AD			842		CS Lane, SP Horn, KH Orvis, CI Mora, 2008, The earliest evidence of ostionoid maize agriculture from the interior of Hispaniola, Caribbean Journal of Science 44(1), 43-52.	CS Lane, SP Horn, KH Orvis, CI Mora, 2008, The earliest evidence of ostionoid maize agriculture from the interior of Hispaniola, Caribbean Journal of Science 44(1), 43-52.	186
37	Brazil	Minas Gerais	Boquete	macrobotanical	excavation	indirect	Syagrus oleracea fragments	Conventional C14 with benzene	cobs	940	60		811	849	830	A23	Freitas, Fábio de Oliveira. Estudo genético-evolutivo de amostras modernas e arqueológicas de milho (Zea mays mays, L.) e feijão (Phaseolus vulgaris, L.). Thesis Escola Superior de Agricultura Luiz de Queiroz (ESALQ)	Freitas, Fábio de Oliveira. Estudo genético-evolutivo de amostras modernas e arqueológicas de milho (Zea mays mays, L.) e feijão (Phaseolus vulgaris, L.). Thesis Escola Superior de Agricultura Luiz de Queiroz (ESALQ)	31	Incorrect date in Histories of Maize, also: Boquete and Lapa Hora together
2	Chile	North Coast	Tiliviche	macrobotanical	excavation	direct	maize cob	AMS		920	32		778	848	813	AA-56416	Chapter 29 (Table 29-3)	Histories of Maize, Table 4.1	5
131	Argentina	Mendoza	Puesto Ortubia I	macrobotanical	excavation	direct	maize	AMS		910	40		772	836	772	AA-26197	Various sources	A.F. Gil. 2003. Zea mays on the South American Periphery: Chronology and Dietary Importance. Current Anthropology 44(2), 295-300	112
213	Haiti		En Bas Saline	macrobotanical	excavation	?		?	cobs, cupules, kernels			1250			700			CS Lane, SP Horn, KH Orvis, CI Mora, 2008, The earliest evidence of ostionoid maize agriculture from the interior of Hispaniola, Caribbean Journal of Science 44(1), 43-52.	187
133	Argentina	Mendoza	Agua de los Caballos I	macrobotanical	excavation	direct	maize	AMS		740	40		646	683	646	AA-26194	Various sources	A.F. Gil. 2003. Zea mays on the South American Periphery: Chronology and Dietary Importance. Current Anthropology 44(2), 295-300	112
188	Brazil	Minas Gerais	Lapa Hora	macrobotanical	excavation	indirect	Syagrus oleracea fragments	Conventional C14 with benzene	cobs	630	30		603	599	601	A6	Freitas, Fábio de Oliveira. Estudo genético-evolutivo de amostras modernas e arqueológicas de milho (Zea mays mays, L.) e feijão (Phaseolus vulgaris, L.). Thesis Escola Superior de Agricultura Luiz de Queiroz (ESALQ)	Freitas, Fábio de Oliveira. Estudo genético-evolutivo de amostras modernas e arqueológicas de milho (Zea mays mays, L.) e feijão (Phaseolus vulgaris, L.). Thesis Escola Superior de Agricultura Luiz de Queiroz (ESALQ)	168	Incorrect date in Histories of Maize, Boquete and Lapa Hora together
205	US Virgin Islands	St Thomas	Tutu	macrobotanical	excavation	indirect		AMS		600	100	1290-1395 (mean = 1340)	568	597	582.5		DM Pearsall. 2002. Analysis of charred botanical remains from the Tutu site, U.S. Virgin Islands.In E. Righter (ed.) The Tutu Archaeological Village Site: A Multidisciplinary Case Study in Human Adaptation, 109-134. London: Routledge.	DM Pearsall. 2002. Analysis of charred botanical remains from the Tutu site, U.S. Virgin Islands.In E. Righter (ed.) The Tutu Archaeological Village Site: A Multidisciplinary Case Study in Human Adaptation, 109-134. London: Routledge.	182	The date reported by CS Lane et al. (2008) for Tutu, based on Pearsall (AD 1140), cannot be correct. Righter actually argues the site was not occupied in 1140; occupation started in 1150. The dates for the levels in which maize occurred are all after 1140. The date 600 BP was estimated from the 1-sigma calibrated date.
134	Argentina	Mendoza	Cueva Zanjon de los Buitres	macrobotanical	excavation	indirect	bag -- Sample primarily associated with corn (bag in which it was placed)	AMS		605	40		559	602	559	AA-26195	Various sources	A.F. Gil. 2003. Zea mays on the South American Periphery: Chronology and Dietary Importance. Current Anthropology 44(2), 295-300	112
196	Argentina	Catamarca	National Route 60, Paraje Lorohuasi, Dpto. Tinogasta, Catamarca, Argentina	macrobotanical	excavation	direct	kernels	AMS		440	50		456	491	473.5		VV Lia, VA Confalonieri, N Ratto,JA Cámara Hernández,4 AM Miante Alzogaray, L Poggio, TA Brown, 2007. Microsatellite typing of ancient maize: insights into the history of agriculture in southern South America. Proc Biol Sci. 274(1609): 545–554.	VV Lia, VA Confalonieri, N Ratto,JA Cámara Hernández,4 AM Miante Alzogaray, L Poggio, TA Brown, 2007. Microsatellite typing of ancient maize: insights into the history of agriculture in southern South America. Proc Biol Sci. 274(1609): 545–554.	174
195	Argentina	Catamarca	Quebrada de Tebenquiche Chico, Dpto. Antofagasta de la Sierra, Catamarca, Argentina	macrobotanical	excavation	direct	cobs	AMS		360	40		392	408	400		VV Lia, VA Confalonieri, N Ratto,JA Cámara Hernández,4 AM Miante Alzogaray, L Poggio, TA Brown, 2007. Microsatellite typing of ancient maize: insights into the history of agriculture in southern South America. Proc Biol Sci. 274(1609): 545–554.	VV Lia, VA Confalonieri, N Ratto,JA Cámara Hernández,4 AM Miante Alzogaray, L Poggio, TA Brown, 2007. Microsatellite typing of ancient maize: insights into the history of agriculture in southern South America. Proc Biol Sci. 274(1609): 545–554.	173
132	Argentina	Mendoza	Agua de los Caballos	macrobotanical	excavation	direct	maize	AMS		365	40		393	417	393	AA-26196	Various sources	A.F. Gil. 2003. Zea mays on the South American Periphery: Chronology and Dietary Importance. Current Anthropology 44(2), 295-300	112

## Sheet: Coord
ID	Country	Region	Site_Name	Site_number	Lat	Lon	Uncertainty	Source/Remarks	Cont_region
1	Argentina	Mendoza	Gruta del Indio		-34.75	-68.3667	7567	http://www.andaman.org/BOOK/chapter54/text-GrutaIndio/text-GrutaIndio.htm	SA-S
2	Chile		Guatacondo		-20.9167	-69.05	7567	Biogeomancer	SA-S
3	Chile		Ramaditas		-21.0333	-69.4667	7566	Biogeomancer	SA-S
4	Chile		Pichasca		-30.3908	-70.886	2000	GoogleEarth	SA-S
5	Chile	North Coast	Tiliviche		-19.5333	-69.95	7577	Biogeomancer	SA-S
6	Ecuador	Coast	Loma Alta		-1.93333	-80.6645	7873	Biogeomancer	SA-M
7	Honduras	Inland	El Gigante		14.2157	-88.0614	1000	http://www.famsi.org/reports/00071/images/fig01.jpg	MA-S
8	Mexico	Chiapas	San Carlos		16.7333	-92.0333	7597	Altamirano, Chiapas was formerly called San Carlos (http://en.wikipedia.org/wiki/San_Carlos); Coordinates for Altamirano, Chiapas was taken from (http://www.e-local.gob.mx/work/templates/enciclo/chiapas/municipios/07004a.htm)	MA
9	Mexico	Chihuahua	Cerro Juanaqueña		30.9248	-108.126	300	http://books.google.com/books?hl=en&lr=&id=GqfwtTC74mQC&oi=fnd&pg=PA315&dq=cerro+juanaquena&ots=QBOO48qlZx&sig=Dq-sw7PFaHtoC8gpDHEn04fzo4U#PPA317,M1	NA-W
10	Mexico	Oaxaca	Guilá Naquitz		16.9703	-96.3368	3000	http://www.santafe.edu/events/workshops/images/4/45/Ch3-1.pdf	MA
12	Mexico	Sonora	La Playa		30.4927	-111.526		Kohler et al. 2008, data provided by Matt Pier Glaude, personal communication	NA-W
13	Mexico	Tamaulipas	Romero's Cave		22.8333	-99.3333	12577	Romero's cave can be found near Ocampo (http://anthropology.si.edu/archaeobio/smith%202001.pdf); near Ocampo georeferenced	MA
14	Mexico	Tamaulipas	Valenzuela's Cave		22.8333	-99.3333	12577	Valenzuela's cave can be found near Ocampo (http://anthropology.si.edu/archaeobio/smith%202001.pdf); near Ocampo georeferenced	MA
15	Peru	Coast	El Caral		-10.894	-77.5233	1000	Biogeomancer	SA-M
16	United States	Arizona	Cortaro Fan	AZ AA:12:486	32.3562	-111.088	5063	Biogeomancer and http://books.google.com.ph/books?id=xlFpi41dH_MC&pg=RA1-PA181&lpg=RA1-PA181&dq=Cortaro+Fan&source=bl&ots=qT3jeTD124&sig=Jnl9a5yz-8FF01IvbQXzj5R7f1k&hl=en&sa=X&oi=book_result&resnum=1&ct=result#PRA1-PA181,M1, site falls within the correct quadrant using the Arizona archaeological grid	NA-W
17	United States	Arizona	Fairbank[s?]	AZ EE:8:1	31.7231	-110.188	5064	Biogeomancer, fall within right quadrant on Arizona archaeological grid	NA-W
20	United States	Arizona	West End	AZ EE:8:11	31.625	-110.125	14720	https://research.wsulibs.wsu.edu:8443/dspace/bitstream/2376/775/1/Pollock%20Thesis%20with%20permission%20form.pdf: site number: AZ EE:8:11, looked up on http://www.statemuseum.arizona.edu/crservices/site_number_quad.shtml	NA-W
21	United States	Illinois	Holding		38.5707	-90.1883	5203	Holding Site (Cahokia) along the Mississippi River and near St. Louis, Missouri; http://books.google.com.ph/books?id=sJ9mcE7FtJ0C&pg=PA71&lpg=PA71&dq=Dates+Confirm+Early+Zea+mays+in+the+Mississippi+River+Valley&source=bl&ots=mwedHxSRxU&sig=3IeZtFBqzplAEjy1SqEDsl0dCp4&hl=en&sa=X&oi=book_result&resnum=2&ct=result#PPA58,M1 Cahokia georeferenced with Biogeomancer	NA-E
22	United States	New Mexico	Bat Cave		32.9282	-107.284	389	Biogeomancer	NA-W
24	United States	New Mexico	Jemez Cave		35.793	-106.686	1000	Soda Dam, http://www.topozone.com/map.asp?qn=y&s=25&size=s&lat=35.793&lon=-106.685	NA-W
25	United States	New Mexico	LA 18091		35.985	-107.6	2500	Figure 1 in Simmons (1986)	NA-W
29	United States	Ohio	Harness Mound		39.3417	-83.0675	32343	Harness Mound found in Ross County; Ross County georeferenced; http://ohsweb.ohiohistory.org/ohiopix/search.cfm?searchfield=LCSubject&searchterm=Edwin%20Harness%20Mound%20(Ohio)	NA-E
31	Brazil	Minas Gerais, Peruacu Valley	Boquete		-15.1833	-44.1167	22758	Peruacu River Valley or vale do Rio Peruaçu in Portuguese (http://www.scielo.br/scielo.php?pid=S0034-71082001000100003&script=sci_arttext), Rio Peruaçu is located in Cavernas do Peruaçu National Park (http://wikimapia.org/9514987/Cavernas-do-Perua%C3%A7u-National-Park)	SA-W
32	Costa Rica		Arenal Reservoir		10.55	-84.9	7629	Lake Arenal is a reservoir in Costa Rica (http://en.wikipedia.org/wiki/Lake_Arenal)	MA-S
33	Ecuador	Coastal	La Ponga		-1.92462	-80.6001	19038	La Ponga is the name for Machalilla site, which lies 15 km east of Valdivia (http://books.google.com.ph/books?id=Yrhp8H0_l6MC&pg=PA187&lpg=PA187&dq=%22La+Ponga%22+ecuador&source=web&ots=NI2EZQ0wiw&sig=3d8FDY3Qc5zEzcljXCZjTrldCLk&hl=en&sa=X&oi=book_result&resnum=8&ct=result)	SA-M
34	Ecuador	Highland	Cotocollao		-0.116666	-78.5	7651	Biogeomancer	SA-M
35	Ecuador	Highland	La Chimba		0.0885772	-78.1987	7651	La Chimba is located 55 km NE of Quito, Pichincha province (http://www.doaks.org/publications/doaks_online_publications/Ecuador/Ecuador13.pdf) map of La Chimba (http://www.volunteeringecuador.info/imbabura/la-chimba.html)	SA-M
36	Guatemala		Salinas la Blanca		14.5	-92.1667	7574	Biogeomancer	MA-S
37	Mexico	Mexico	Zohapilco		19.2163	-98.9924	20000	Zohapilco, a former island in the Laguna de Chalco (now a part of Mexico City)	MA
38	Mexico	Tabasco	San Andres		18.1295	-94.0122	5613	San Andres is an archaeological site found 5 km NE of La Venta (http://en.wikipedia.org/wiki/San_Andr%C3%A9s_(Mesoamerican_site)	MA
39	Peru		Casma PV32-1		-9.49512	-78.2755	34428	Biogeomancer	SA-M
40	Peru		Los Gavilanes		-9.66371	-78.2693	13251	Biogeomancer	SA-M
41	Peru	Casma	Las Haldas		-9.70163	-78.2967	1000	GoogleEarth	SA-M
42	Peru	Coastal	Cardal		-12.1833	-76.85	7622	Biogeomancer	SA-M
43	Peru	Inland	Chavin de Huantar		-9.58333	-77.25	7633	Biogeomancer	SA-M
44	Peru	Inland	La Galgada		-8.46667	-78.15	7637	Biogeomancer	SA-M
45	Peru	Supe	Caral		-10.8936	-77.5203	1000	GoogleEarth	SA-M
46	Venezuela	Amazonia	Parmana		7.83498	-65.7697	7639	Biogeomancer	SA-W
47	Belize	Caribbean Coast	Cob Swamp		18.3627	-88.526	10000	http://www.albany.edu/anthro/fac/Rosenswig_pdfs/Lohse_etal2006.pdf	MA-S
48	Colombia		Hacienda El Dorado		4.05	-76.4167	7611	Biogeomancer	SA-E
49	Colombia		Hacienda Lusitania		4.65111	-75.7856	5979	Hacienda Lusitania is located in Quimbaya, Alcalá (http://www.turismoquindio.com/hacienda_lusitania.php)	SA-E
50	Costa Rica		Lago Cote		10.5833	-84.9333	5619	Biogeomancer	MA-S
51	Costa Rica		Laguna Martinez		10.642	-85.197	8500	http://communicate.aag.org/eseries/aag_org/program/AbstractDetail.cfm?AbstractID=13991	MA-S
52	Costa Rica		Laguna Zoncho		8.81205	-82.9602	1000	http://web.utk.edu/~orvis/CR_GPS.pdf	MA-S
53	Ecuador		Lake San Pablo		0.216667	-78.2	5641	Biogeomancer (other names: Laguna San Pablo, Lago San Pablo)	SA-M
54	Ecuador	Amazonia	Lake Ayauchi		-2.03459	-76.9656	5409	Lake Ayauchi is located SE of Oriente (http://en.wikipedia.org/wiki/Indigenous_peoples_in_Ecuador)	SA-M
55	Guatemala	Pacific Coast	Sipacate		13.9592	-91.15	8747	Biogeomancer	MA-S
57	Honduras		Lake Yojoa		14.8701	-88.0039	7392	Coordinates taken from Biogeomancer; Local name: Lago de Yojoa(http://www.infohn.com/lago/index.html)	MA-S
60	Mexico	Veracruz	Laguna Pompal		18.3761	-94.9556	1000	Laguna Pompal is located in Tuxtla mountains (http://www.google.com.ph/search?hl=en&q=mexico%3B+veracruz%2C+Laguna+Pompal&meta=lr%3Dlang_en); Tuxtla mountains georeferenced (http://en.wikipedia.org/wiki/Los_Tuxtlas)	MA
61	Panama		La Yeguada		8.45	-80.8667	7637	Biogeomancer	MA-S
63	Ecuador	Coast	La Emerenciana		-3.36667	-79.85	7649	La Emerenciana is located in the lower segment of the Buenavista (http://www.doaks.org/publications/doaks_online_publications/Ecuador/Ecuador02.pdf)	SA-M
65	Ecuador	Coast	Real Alto		-2.40241	-80.6638	8427	Real Alto is an archaeological site located on the Chanduy valley (http://archaeology.about.com/gi/dynamic/offsite.htm?zi=1/XJ&sdn=archaeology&cdn=education&tm=64&f=00&tt=8&bt=1&bts=1&zu=http%3A//www.metmuseum.org/toah/hd/real/hd_real.htm)	SA-M
66	Ecuador	Coast	Vegas site		-2.25264	-80.8823	10000	http://www.andaman.org/BOOK/chapter54/text-LasVegas/LasVegas-Sites.jpg	SA-M
70	Panama		Aguadulce		8.19672	-80.5927	18899	Biogeomancer	MA-S
71	Panama		Cueva de los Ladrones		8.54843	-80.49	13497	coordinates based from the map of this article (http://books.google.com.ph/books?id=GqfwtTC74mQC&pg=PA97&lpg=PA97&dq=panama%3B+Cueva+de+los+Ladrones&source=bl&ots=QBOK_aqnRs&sig=n8yVlMOU1EDAwKrPaY9S5wlVWLk&hl=en&sa=X&oi=book_result&resnum=1&ct=result#PPA97,M1)	MA-S
72	Panama		Gatun lake		9.19802	-79.9219	9370	Biogeomancer	MA-S
74	Panama		Lake Wodehouse		7.75	-77.5833	4252	http://www.google.com.ph/search?hl=en&q=Lake+Wodehouse+%2807%C2%B045+N&meta=lr%3Dlang_en	MA-S
75	Panama		Monte Oscuro		8.71883	-79.794	7962	Biogeomancer	MA-S
76	Belize	Lowlands			17.8	-88.9833	17961	map of archaeological sites in Lowlands of Belize within the area of La Milpa (http://murphylibrary.uwlax.edu/digital/jur/2001/fishbeck.pdf)	MA-S
77	Ecuador	Coast	Valdivia		-1.95009	-80.7124	8088	http://en.wikipedia.org/wiki/Valdivia_Culture	SA-M
78	Ecuador	Highlands	La Florida		-0.361929	-78.5124	8687	Biogeomancer gives many possibilities; La Florida, Quito which is an archaeological site was selected (http://si-pddr.si.edu/dspace/handle/10088/1346)	SA-M
79	Guatemala	Peten			16.8348	-90.2899	163389	Biogeomancer	MA-S
80	Honduras	Copan			14.8852	-88.9278	48166	Biogeomancer	MA-S
81	Mexico	Chiapas	Mazatlan Region		14.8667	-92.45	7609	Also known as Mazatan (http://travelingluck.com/North%20America/Mexico/Chiapas/_3523418_Mazat%C3%A1n.html#local_map)	MA
82	Mexico	Chiapas	Tlacuachero		16.2537	-92.2626	219809	Chiapas georeferenced; no coordinates found for Tlacuachero	MA
83	Mexico	Puebla	Tehuacan Valley		18.4926	-97.3378	18064	Tehuacan valley/ Tehuacan georeferenced (http://en.wikipedia.org/wiki/Tehuacan_Valley)	MA
84	Panama	Cerro Mangote			8.13401	-80.6657	9275	coordinates based on the map of this article (http://books.google.com.ph/books?id=GqfwtTC74mQC&pg=PA97&lpg=PA97&dq=panama%3B+Cueva+de+los+Ladrones&source=bl&ots=QBOK_aqnRs&sig=n8yVlMOU1EDAwKrPaY9S5wlVWLk&hl=en&sa=X&oi=book_result&resnum=1&ct=result#PPA97,M1)	MA-S
85	Panama	La Mula			7.89583	-81.3364	7639	Biogeomancer	MA-S
86	Peru	Coast	Puerto Moorin (V-66)		-8.4	-78.8831	8536	Biogeomancer	SA-M
87	Peru	Highlands	Mantaro Valley		-12.1145	-75.2509	99288	http://www.moon.com/destinations/south-america/peru/central-highlands/mantaro-valley	SA-M
89	United States	Arizona	Charleston	AZ EE:8:11	31.625	-110.125	14000	Using site number, taking centre of the square on Arizona Archaeological Grid	NA-W
90	United States	Arizona	Clear Water	AZ BB:13:6	32.2199	-110.983		Kohler et al. 2008, data provided by Matt Pier Glaude, personal communication. Corresponds to quadrant of site number (Arizona archaeological grid quadrant)	NA-W
92	United States	Arizona	Costello-King	AZ AA:12:203	32.34	-111.075		Kohler et al. 2008, data provided by Matt Pier Glaude, personal communication. Falls within quadrant on Arizona archaeological grid, http://www.statemuseum.arizona.edu/crservices/site_number_quad.shtml	NA-W
93	United States	Arizona	Donaldson/Matty Canyon	AZ EE:2:30	31.875	-110.625	14000	Using site number, taking centre of the square on Arizona Archaeological Grid	NA-W
95	United States	Arizona	Los Ojitos	AZ EE:2:137	31.847	-110.579		Kohler et al. 2008, data provided by Matt Pier Glaude, personal communication. Falls within quadrant on Arizona archaeological grid, http://www.statemuseum.arizona.edu/crservices/site_number_quad.shtml	NA-W
96	United States	Arizona	Milagro	AZ BB:10:46	32.25	-110.74		Kohler et al. 2008, data provided by Matt Pier Glaude, personal communication. Minimal correction to make it fall within quadrant on Arizona archaeological grid, http://www.statemuseum.arizona.edu/crservices/site_number_quad.shtml	NA-W
97	United States	Arizona	Santa Cruz Bend	AZ AA:12:746	32.375	-111.125	14000	Using site number, taking centre of the square on Arizona Archaeological Grid	NA-W
98	United States	Arizona	Solar Well	AZ AA:12:105	32.375	-111.125	14000	Using site number, taking centre of the square on Arizona Archaeological Grid	NA-W
99	United States	Arizona	Square Hearth	AZ AA:12:745	32.375	-111.125	14000	Using site number, taking centre of the square on Arizona Archaeological Grid	NA-W
100	United States	Arizona	Stone Pipe	AZ AA:13:425	32.125	-111.875	14000	Using site number, taking centre of the square on Arizona Archaeological Grid	NA-W
101	United States	Arizona	Tumamoc Hill	AZ AA:16:6	32.125	-111.125	14000	Using site number, taking centre of the square on Arizona Archaeological Grid	NA-W
103	Argentina	Mendoza	Cerro Aconcagua		-33.0099	-69.8791	24910	Figure 1 in Gil (2003)	SA-S
104	Argentina	Mendoza	Uspallata		-32.634	-69.2891	30892	Figure 1 in Gil (2003)	SA-S
105	Argentina	Mendoza	Upper Diamante Valley		-34.1641	-69.3507	16999	Figure 1 in Gil (2003)	SA-S
106	Argentina	Mendoza	Las Tinajas		-34.7881	-68.6873	11258	Figure 1 in Gil (2003)	SA-S
108	Argentina	Mendoza	Cañada Seca		-34.8412	-67.9971	10266	Figure 1 in Gil (2003)	SA-S
109	Argentina	Mendoza	Jaime Prats		-35.0353	-67.8156	10168	Figure 1 in Gil (2003)	SA-S
110	Argentina	Mendoza	Cueva Ponontrehue		-35.1946	-68.055	13240	Figure 1 in Gil (2003)	SA-S
111	Argentina	Mendoza	Agua de la Mula		-35.3523	-68.0632	12625	Figure 1 in Gil (2003)	SA-S
112	Argentina	Mendoza	Agua de los Caballos I, Puesto Ortubia, Cueva Zanjon de los Buitres		-35.3471	-68.2552	16046	Figure 1 in Gil (2003)	SA-S
113	Argentina	Mendoza	El Indigeno		-34.6607	-69.7958	28430	Figure 1 in Gil (2003)	SA-S
114	Argentina	Mendoza	Tierras Blancas, Ojo de Agua		-35.2588	-69.2454	13052	Figure 1 in Gil (2003)	SA-S
115	Argentina	Mendoza	El Sosneado		-35.0846	-69.2284	10419	Figure 1 in Gil (2003)	SA-S
116	Argentina	Mendoza	Cerro Mesa		-35.3914	-69.6832	18479	Figure 1 in Gil (2003)	SA-S
117	Argentina	Mendoza	El Manzano		-36.074	-69.7489	24813	Figure 1 in Gil (2003)	SA-S
118	Argentina	Mendoza	La Mantancilla		-36.852	-68.9992	37198	Figure 1 in Gil (2003)	SA-S
119	Argentina	Mendoza	Cueva Haichol		-38.2764	-70.4553	32840	Figure 1 in Gil (2003)	SA-S
120	United States	Northern Rio Grande Valley	Cabezon site		35.5783	-107.082		Kohler et al. 2008, data provided by Matt Pier Glaude, personal communication. Only 2.4 km removed from the location we determined with Biogeomancer (and within its radius of uncertainty).	NA-W
122	United States	Northern Rio Grande Valley	Chama Alcove		36.2145	-106.326	5063	Kohler et al. 2008, data provided by Matt Pier Glaude, personal communication	NA-W
123	Dominican Republic		Laguna Castilla		18.7975	-70.8758	1000	from source	CAR
124	United States		Bat Cave		34.33	-107.93		Kohler et al. 2008, data provided by Matt Pier Glaude, personal communication	NA-W
129	United States		Clyde's Cavern		38.9125	-110.76		Kohler et al. 2008, data provided by Matt Pier Glaude, personal communication	NA-W
131	United States		Cowboy Cave		38.1	-110.29		Kohler et al. 2008, data provided by Matt Pier Glaude, personal communication	NA-W
132	United States		Donaldson Site		31.8449	-110.579		Kohler et al. 2008, data provided by Matt Pier Glaude, personal communication	NA-W
133	United States		Elsinore Burial		38.6614	-112.172		Kohler et al. 2008, data provided by Matt Pier Glaude, personal communication	NA-W
134	United States	New Mexico	Fresnal [Shelter]		32.9892	-105.775		Kohler et al. 2008, data provided by Matt Pier Glaude, personal communication	NA-W
139	United States		Las Capas		32.3365	-111.07		Kohler et al. 2008, data provided by Matt Pier Glaude, personal communication	NA-W
141	United States		Los Pozos		32.2927	-111.03		Kohler et al. 2008, data provided by Matt Pier Glaude, personal communication	NA-W
142	United States		Lukachukai		36.4077	-109.223		Kohler et al. 2008, data provided by Matt Pier Glaude, personal communication	NA-W
143	United States		McEuen Cave		33.0829	-109.781		Kohler et al. 2008, data provided by Matt Pier Glaude, personal communication	NA-W
145	United States		Nambe Falls		35.8453	-105.98		Kohler et al. 2008, data provided by Matt Pier Glaude, personal communication	NA-W
146	United States		Ocampo Caves		22.95	-99.54		Kohler et al. 2008, data provided by Matt Pier Glaude, personal communication	NA-W
147	United States		Old Corn		34.55	-108.883		Kohler et al. 2008, data provided by Matt Pier Glaude, personal communication	NA-W
148	United States		Salina Springs		36.0236	-109.889		Kohler et al. 2008, data provided by Matt Pier Glaude, personal communication	NA-W
149	Mexico	Puebla	San Marcos		18.4079	-97.3708		Kohler et al. 2008, data provided by Matt Pier Glaude, personal communication	MA
150	United States		Sheep Camp Shelter		36.0353	-107.821		Kohler et al. 2008, data provided by Matt Pier Glaude, personal communication	NA-W
151	United States		Three Fir Shelter		36.6388	-110.239		Kohler et al. 2008, data provided by Matt Pier Glaude, personal communication	NA-W
152	United States		Tornillo Shelter		32.2523	-106.589		Kohler et al. 2008, data provided by Matt Pier Glaude, personal communication	NA-W
153	United States		Tularosa Caves		33.63	-108		Kohler et al. 2008, data provided by Matt Pier Glaude, personal communication	NA-W
154	United States	Illinois	Crane		40.1189	-90.2829	3053		NA-E
155	United States	Ohio	Edwin Harness		39.2544	-82.9824	5798	Edwin Harness found in 8 miles s of Chillicothe, Ross, Ohio http://www.archive.org/stream/certainmoundsoh21millrich/certainmoundsoh21millrich_djvu.txt	NA-E
156	Canada	Ontario	Forster		42.9162	-79.0645	8125	Biogeomancer	NA-E
157	United States	New York	Fortin 2		42.4718	-74.9671	3730	http://www.nysm.nysed.gov/staffpubs/docs/15016.pdf	NA-E
158	Canada	Ontario	Grand Banks		42.9227	-79.7261	7857	Biogeomancer	NA-E
160	United States	New York	Hunters Home		43.0522	-76.6794	3839	http://www.nysm.nysed.gov/staffpubs/docs/15016.pdf	NA-E
161	United States	Tennessee	Icehouse Bottom		35.6019	-84.193	4309	Wikipedia	NA-E
162	United States	New York	Kipp Island		42.948	-76.687	4197	http://www.nysm.nysed.gov/staffpubs/docs/15016.pdf	NA-E
163	Canada	Ontario	Meyer		42.95	-79.8567	3033	http://books.google.com.ph/books?id=sJ9mcE7FtJ0C&pg=PA93&lpg=PA93&dq=Paleoethnobotany+in+the+Northeast.+In+People+and+Plants+in+Ancient+North+America&source=web&ots=mwedHxSVrV&sig=9oLMYQjujlfFYD6v4Tmii8eadgU&hl=en&sa=X&oi=book_result&resnum=2&ct=result#PPA551,M1	NA-E
164	United States	New York	Vinette		43.3178	-76.1634	3917	http://www.nysm.nysed.gov/staffpubs/docs/15016.pdf	NA-E
165	United States	New York	Wickham		43.3073	-76.2685	3375	http://www.nysm.nysed.gov/staffpubs/docs/15016.pdf	NA-E
167	Peru	Pativilca Valley	Punta y Suela		-10.6978	-77.7567	1000	Map in source and GoogleEarth	SA-M
168	Brazil	Minas Gerais, Peruacu Valley	Lapa Hora		-15.1833	-44.1167	22758	Peruacu River Valley or vale do Rio Peruaçu in Portuguese (http://www.scielo.br/scielo.php?pid=S0034-71082001000100003&script=sci_arttext), Rio Peruaçu is located in Cavernas do Peruaçu National Park (http://wikimapia.org/9514987/Cavernas-do-Perua%C3%A7u-National-Park)	SA-W
169	United States	Virginia	Dismal Swamp		36.6072	-76.4662	25000	GoogleEarth	NA-E
170	United States	Mississippi	BL Bigbee Lake		34.0161	-88.5192	25000	GoogleEarth	NA-E
171	United States	Tennessee	Tuskegee Pond		35.5958	-84.2036	2000	Wikipedia, adjacent to Fort Loudon	NA-E
172	United States	Florida	Fort Center Site		26.9548	-81.1658	500	Aerial photograph in source, p. 7. and GoogleEarth	NA-E
173	Argentina	Catamarca	Quebrada de Tebenquiche Chico, Dpto. Antofagasta de la Sierra, Catamarca, Argentina		-25.4249	-67.5762	12000	http://antipoda.uniandes.edu.co/view.php/29/1.php#*	SA-S
174	Argentina	Catamarca	National Route 60, Paraje Lorohuasi, Dpto. Tinogasta, Catamarca, Argentina		-25.9	-68	7525	Loro Huasi instead of Lorohausi; Loro Huasi georeferenced	SA-S
175	Argentina	Catamarca	12 km east of Las Angosturas, left margin of the river Guanchin-Chaschuil, Dpto. Tinogasta, Catamarca, Argentina		-27.7205	-67.9766	5000	GoogleEarth, it is actually to the NE, to get to the left margin of the river	SA-S
176	Brazil		Sao Francisco de Assis		-29.5594	-55.1244	20000	GoogleEarth	SA-W
177	Peru		Gentry Lake		-12.1773	-69.0977	0	M Bush, MR Silman, MB de Toledo, C Listopad, WD Gosling, C Williams, PE de Oliveira, C Krisel. 2007. Holocene fire and occupation in Amazonia: records from two lake districts. Philosophical Transactions of the Royal Society 362, 209-218.	SA-M
178	Brazil		Geral Lake		-1.6469	-53.5955	0	M Bush, MR Silman, MB de Toledo, C Listopad, WD Gosling, C Williams, PE de Oliveira, C Krisel. 2007. Holocene fire and occupation in Amazonia: records from two lake districts. Philosophical Transactions of the Royal Society 362, 209-218.	SA-W
179	Panama		Hornito		8.66552	-82.2408	12000	GoogleEarth	MA-S
180	Panama		Trapiche		8.74606	-82.2837	12000	GoogleEarth	MA-S
181	Panama		Casita de Piedra		8.74606	-82.2837	12000	GoogleEarth	MA-S
182	U.S. Virgin Islands	St Thomas	Tutu Site		18.3379	-64.9001	1000	original publication and GoogleEarth, current location is a mall; Market Square East has been georeferenced	CAR
183	Mexico	Puebla	Coxcatlan Cave		18.2653	-97.1506	3000	Coxcatlan centre of village	MA
184	Mexico	Guerrero	Xihuatoxtla Shelter		18.3756	-99.4015	1000	Map in Ranere et al. 2009 (source), the boulder under which the shelter is located seems to be visible with Google Earth?	MA
185	Peru	Cotahuasi Valley, Arequipa Department	Waynuna		-15.2669	-72.7486	100	Coordinates in source, including seconds	SA-M
186	Dominican Republic		Laguna de Salvador		18.7958	-70.8869	100	source	CAR
187	Haiti		En Bas Saline		19.6914	-72.025	5000	Modern village of En Bas Saline	CAR
