# Supplementary material for: A Geospatial Modelling Approach Integrating Archaeobotany and Genetics to Trace the Origin and Dispersal of Domesticated Plants
Source: PLoS One. 2010 Aug 11;5(8):e12060. doi: 10.1371/journal.pone.0012060 (PMC2920323; doi:10.1371/journal.pone.0012060)
Supplement: File S4 — Maize SSR data. Excel file with the genetic (SSR) data used in the analysis, from ref. 22. The IDs were corrected to match IDs of file 5. (3.48 MB XLS) [file pone.0012060.s004.xls]

## Sheet: Important Notes
Allele sizes are in basepair. They include a 7 basepair clamp to block the +A in the PCR added to the PCR primer by Celera AgGen. Thus, alleles sizes with primers from the Maize Database should be 6 bp shorter (+7 for the clamp and -1 for the +A).
Allee = "0" indicates no PCR product and can be treated as a null allele or missing data depending on your philosophy.
Allele= "•" indicates no data such that the reaction was never done or there were 3 alleles in one plant which we considered missing data.

## Sheet: data
UniqueID	SampleName	Accession	Source	Plant#	Marker	Allele1	Allele2
1	DOE5G-1294	8750	CIMMYT	1	bnlg1014	153	160
1	DOE5G-1294	8750	CIMMYT	1	bnlg1017	173	191
1	DOE5G-1294	8750	CIMMYT	1	bnlg1018	132	140
1	DOE5G-1294	8750	CIMMYT	1	bnlg1022	119	137
1	DOE5G-1294	8750	CIMMYT	1	bnlg1028	0	0
1	DOE5G-1294	8750	CIMMYT	1	bnlg1043	153	167
1	DOE5G-1294	8750	CIMMYT	1	bnlg1046	181	181
1	DOE5G-1294	8750	CIMMYT	1	bnlg105	0	0
1	DOE5G-1294	8750	CIMMYT	1	bnlg1065	219	219
1	DOE5G-1294	8750	CIMMYT	1	bnlg1070	220	220
1	DOE5G-1294	8750	CIMMYT	1	bnlg1074	178	178
1	DOE5G-1294	8750	CIMMYT	1	bnlg1079	169	190
1	DOE5G-1294	8750	CIMMYT	1	bnlg1094	166	168
1	DOE5G-1294	8750	CIMMYT	1	bnlg1108	114	114
1	DOE5G-1294	8750	CIMMYT	1	bnlg1129	196	196
1	DOE5G-1294	8750	CIMMYT	1	bnlg1131	115	119
1	DOE5G-1294	8750	CIMMYT	1	bnlg1138	188	188
1	DOE5G-1294	8750	CIMMYT	1	bnlg1176	198	200
1	DOE5G-1294	8750	CIMMYT	1	bnlg118	122	122
1	DOE5G-1294	8750	CIMMYT	1	bnlg1182	84	84
1	DOE5G-1294	8750	CIMMYT	1	bnlg1189	0	0
1	DOE5G-1294	8750	CIMMYT	1	bnlg1191	195	195
1	DOE5G-1294	8750	CIMMYT	1	bnlg1194	148	148
1	DOE5G-1294	8750	CIMMYT	1	bnlg1208	107	107
1	DOE5G-1294	8750	CIMMYT	1	bnlg1209	176	182
1	DOE5G-1294	8750	CIMMYT	1	bnlg1237	166	168
1	DOE5G-1294	8750	CIMMYT	1	bnlg1257	193	193
1	DOE5G-1294	8750	CIMMYT	1	bnlg1265	184	184
1	DOE5G-1294	8750	CIMMYT	1	bnlg1287	0	0
1	DOE5G-1294	8750	CIMMYT	1	bnlg1288	0	0
1	DOE5G-1294	8750	CIMMYT	1	bnlg1305	142	162
1	DOE5G-1294	8750	CIMMYT	1	bnlg1325	153	153
1	DOE5G-1294	8750	CIMMYT	1	bnlg1329	95	95
1	DOE5G-1294	8750	CIMMYT	1	bnlg1360	135	135
1	DOE5G-1294	8750	CIMMYT	1	bnlg1371	88	88
1	DOE5G-1294	8750	CIMMYT	1	bnlg1429	185	187
1	DOE5G-1294	8750	CIMMYT	1	bnlg1449	152	152
1	DOE5G-1294	8750	CIMMYT	1	bnlg1456	174	176
1	DOE5G-1294	8750	CIMMYT	1	bnlg1484	119	135
1	DOE5G-1294	8750	CIMMYT	1	bnlg149	185	185
1	DOE5G-1294	8750	CIMMYT	1	bnlg1520	285	285
1	DOE5G-1294	8750	CIMMYT	1	bnlg1523	197	238
1	DOE5G-1294	8750	CIMMYT	1	bnlg1526	110	110
1	DOE5G-1294	8750	CIMMYT	1	bnlg1538	236	236
1	DOE5G-1294	8750	CIMMYT	1	bnlg1605	117	117
1	DOE5G-1294	8750	CIMMYT	1	bnlg1662	132	142
1	DOE5G-1294	8750	CIMMYT	1	bnlg1720	0	0
1	DOE5G-1294	8750	CIMMYT	1	bnlg1732	100	108
1	DOE5G-1294	8750	CIMMYT	1	bnlg1740	122	129
1	DOE5G-1294	8750	CIMMYT	1	bnlg1782	257	260
1	DOE5G-1294	8750	CIMMYT	1	bnlg1784	237	255
1	DOE5G-1294	8750	CIMMYT	1	bnlg1808	129	139
1	DOE5G-1294	8750	CIMMYT	1	bnlg1831	174	180
1	DOE5G-1294	8750	CIMMYT	1	bnlg1834	189	193
1	DOE5G-1294	8750	CIMMYT	1	bnlg1839	•	•
1	DOE5G-1294	8750	CIMMYT	1	bnlg1866	105	125
1	DOE5G-1294	8750	CIMMYT	1	bnlg1890	136	151
1	DOE5G-1294	8750	CIMMYT	1	bnlg1904	169	203
1	DOE5G-1294	8750	CIMMYT	1	bnlg1917	109	125
1	DOE5G-1294	8750	CIMMYT	1	bnlg1931	239	239
1	DOE5G-1294	8750	CIMMYT	1	bnlg1940	200	217
1	DOE5G-1294	8750	CIMMYT	1	bnlg2047	142	142
1	DOE5G-1294	8750	CIMMYT	1	bnlg2086	240	240
1	DOE5G-1294	8750	CIMMYT	1	bnlg2122	236	244
1	DOE5G-1294	8750	CIMMYT	1	bnlg2132	248	248
1	DOE5G-1294	8750	CIMMYT	1	bnlg2238	202	202
1	DOE5G-1294	8750	CIMMYT	1	bnlg2259	179	179
1	DOE5G-1294	8750	CIMMYT	1	bnlg2305	172	176
1	DOE5G-1294	8750	CIMMYT	1	bnlg244	166	166
1	DOE5G-1294	8750	CIMMYT	1	bnlg252	166	166
1	DOE5G-1294	8750	CIMMYT	1	bnlg426	119	135
1	DOE5G-1294	8750	CIMMYT	1	bnlg589	184	198
1	DOE5G-1294	8750	CIMMYT	1	bnlg615	0	0
1	DOE5G-1294	8750	CIMMYT	1	bnlg619	248	248
1	DOE5G-1294	8750	CIMMYT	1	dupssr14	76	76
1	DOE5G-1294	8750	CIMMYT	1	dupssr28	104	104
1	DOE5G-1294	8750	CIMMYT	1	nc004	154	158
1	DOE5G-1294	8750	CIMMYT	1	nc009	111	124
1	DOE5G-1294	8750	CIMMYT	1	phi017	105	105
1	DOE5G-1294	8750	CIMMYT	1	phi021	100	104
1	DOE5G-1294	8750	CIMMYT	1	phi024	174	177
1	DOE5G-1294	8750	CIMMYT	1	phi031	194	198
1	DOE5G-1294	8750	CIMMYT	1	phi033	257	266
1	DOE5G-1294	8750	CIMMYT	1	phi037	161	161
1	DOE5G-1294	8750	CIMMYT	1	phi050	86	88
1	DOE5G-1294	8750	CIMMYT	1	phi051	151	151
1	DOE5G-1294	8750	CIMMYT	1	phi061	93	93
1	DOE5G-1294	8750	CIMMYT	1	phi064	100	112
1	DOE5G-1294	8750	CIMMYT	1	phi065	138	138
1	DOE5G-1294	8750	CIMMYT	1	phi072	•	•
1	DOE5G-1294	8750	CIMMYT	1	phi078	131	160
1	DOE5G-1294	8750	CIMMYT	1	phi089	93	101
1	DOE5G-1294	8750	CIMMYT	1	phi093	•	•
1	DOE5G-1294	8750	CIMMYT	1	phi096	0	0
1	DOE5G-1294	8750	CIMMYT	1	phi099	149	155
1	DOE5G-1294	8750	CIMMYT	1	phi101	99	99
1	DOE5G-1294	8750	CIMMYT	1	phi116	171	171
1	DOE5G-1294	8750	CIMMYT	1	phi119	164	168
1	DOE5G-1294	8750	CIMMYT	1	phi120	66	78
2	DOE5D-0765	8756	CIMMYT	7	bnlg1014	153	153
2	DOE5D-0765	8756	CIMMYT	7	bnlg1017	204	204
2	DOE5D-0765	8756	CIMMYT	7	bnlg1018	128	130
2	DOE5D-0765	8756	CIMMYT	7	bnlg1022	105	144
2	DOE5D-0765	8756	CIMMYT	7	bnlg1028	0	0
2	DOE5D-0765	8756	CIMMYT	7	bnlg1043	149	179
2	DOE5D-0765	8756	CIMMYT	7	bnlg1046	174	178
2	DOE5D-0765	8756	CIMMYT	7	bnlg105	0	0
2	DOE5D-0765	8756	CIMMYT	7	bnlg1065	194	219
2	DOE5D-0765	8756	CIMMYT	7	bnlg1070	220	232
2	DOE5D-0765	8756	CIMMYT	7	bnlg1074	166	171
2	DOE5D-0765	8756	CIMMYT	7	bnlg1079	164	185
2	DOE5D-0765	8756	CIMMYT	7	bnlg1094	153	156
2	DOE5D-0765	8756	CIMMYT	7	bnlg1108	106	118
2	DOE5D-0765	8756	CIMMYT	7	bnlg1129	195	204
2	DOE5D-0765	8756	CIMMYT	7	bnlg1131	113	115
2	DOE5D-0765	8756	CIMMYT	7	bnlg1138	192	200
2	DOE5D-0765	8756	CIMMYT	7	bnlg1176	190	214
2	DOE5D-0765	8756	CIMMYT	7	bnlg118	110	110
2	DOE5D-0765	8756	CIMMYT	7	bnlg1182	106	106
2	DOE5D-0765	8756	CIMMYT	7	bnlg1189	228	228
2	DOE5D-0765	8756	CIMMYT	7	bnlg1191	192	192
2	DOE5D-0765	8756	CIMMYT	7	bnlg1194	143	149
2	DOE5D-0765	8756	CIMMYT	7	bnlg1208	106	106
2	DOE5D-0765	8756	CIMMYT	7	bnlg1209	172	178
2	DOE5D-0765	8756	CIMMYT	7	bnlg1237	163	166
2	DOE5D-0765	8756	CIMMYT	7	bnlg1257	183	183
2	DOE5D-0765	8756	CIMMYT	7	bnlg1265	181	209
2	DOE5D-0765	8756	CIMMYT	7	bnlg1287	154	154
2	DOE5D-0765	8756	CIMMYT	7	bnlg1288	115	115
2	DOE5D-0765	8756	CIMMYT	7	bnlg1305	160	162
2	DOE5D-0765	8756	CIMMYT	7	bnlg1325	179	179
2	DOE5D-0765	8756	CIMMYT	7	bnlg1329	93	99
2	DOE5D-0765	8756	CIMMYT	7	bnlg1360	117	151
2	DOE5D-0765	8756	CIMMYT	7	bnlg1371	86	90
2	DOE5D-0765	8756	CIMMYT	7	bnlg1429	189	195
2	DOE5D-0765	8756	CIMMYT	7	bnlg1449	113	139
2	DOE5D-0765	8756	CIMMYT	7	bnlg1456	182	192
2	DOE5D-0765	8756	CIMMYT	7	bnlg1484	131	136
2	DOE5D-0765	8756	CIMMYT	7	bnlg149	0	0
2	DOE5D-0765	8756	CIMMYT	7	bnlg1520	267	280
2	DOE5D-0765	8756	CIMMYT	7	bnlg1523	201	203
2	DOE5D-0765	8756	CIMMYT	7	bnlg1526	122	122
2	DOE5D-0765	8756	CIMMYT	7	bnlg1538	190	225
2	DOE5D-0765	8756	CIMMYT	7	bnlg1605	111	111
2	DOE5D-0765	8756	CIMMYT	7	bnlg1662	134	154
2	DOE5D-0765	8756	CIMMYT	7	bnlg1720	240	243
2	DOE5D-0765	8756	CIMMYT	7	bnlg1732	106	106
2	DOE5D-0765	8756	CIMMYT	7	bnlg1740	120	179
2	DOE5D-0765	8756	CIMMYT	7	bnlg1782	238	238
2	DOE5D-0765	8756	CIMMYT	7	bnlg1784	246	246
2	DOE5D-0765	8756	CIMMYT	7	bnlg1808	129	141
2	DOE5D-0765	8756	CIMMYT	7	bnlg1831	180	192
2	DOE5D-0765	8756	CIMMYT	7	bnlg1834	210	214
2	DOE5D-0765	8756	CIMMYT	7	bnlg1839	196	196
2	DOE5D-0765	8756	CIMMYT	7	bnlg1866	103	115
2	DOE5D-0765	8756	CIMMYT	7	bnlg1890	138	159
2	DOE5D-0765	8756	CIMMYT	7	bnlg1904	166	182
2	DOE5D-0765	8756	CIMMYT	7	bnlg1917	133	133
2	DOE5D-0765	8756	CIMMYT	7	bnlg1931	•	•
2	DOE5D-0765	8756	CIMMYT	7	bnlg1940	231	233
2	DOE5D-0765	8756	CIMMYT	7	bnlg2047	138	140
2	DOE5D-0765	8756	CIMMYT	7	bnlg2086	246	254
2	DOE5D-0765	8756	CIMMYT	7	bnlg2122	228	236
2	DOE5D-0765	8756	CIMMYT	7	bnlg2132	244	244
2	DOE5D-0765	8756	CIMMYT	7	bnlg2238	0	0
2	DOE5D-0765	8756	CIMMYT	7	bnlg2259	175	181
2	DOE5D-0765	8756	CIMMYT	7	bnlg2305	178	194
2	DOE5D-0765	8756	CIMMYT	7	bnlg244	0	0
2	DOE5D-0765	8756	CIMMYT	7	bnlg252	152	156
2	DOE5D-0765	8756	CIMMYT	7	bnlg426	104	107
2	DOE5D-0765	8756	CIMMYT	7	bnlg589	163	171
2	DOE5D-0765	8756	CIMMYT	7	bnlg615	192	216
2	DOE5D-0765	8756	CIMMYT	7	bnlg619	242	242
2	DOE5D-0765	8756	CIMMYT	7	dupssr14	76	76
2	DOE5D-0765	8756	CIMMYT	7	dupssr28	84	133
2	DOE5D-0765	8756	CIMMYT	7	nc004	154	156
2	DOE5D-0765	8756	CIMMYT	7	nc009	119	119
2	DOE5D-0765	8756	CIMMYT	7	phi017	0	0
2	DOE5D-0765	8756	CIMMYT	7	phi021	100	102
2	DOE5D-0765	8756	CIMMYT	7	phi024	174	174
2	DOE5D-0765	8756	CIMMYT	7	phi031	194	205
2	DOE5D-0765	8756	CIMMYT	7	phi033	248	257
2	DOE5D-0765	8756	CIMMYT	7	phi037	137	186
2	DOE5D-0765	8756	CIMMYT	7	phi050	84	88
2	DOE5D-0765	8756	CIMMYT	7	phi051	143	149
2	DOE5D-0765	8756	CIMMYT	7	phi061	85	89
2	DOE5D-0765	8756	CIMMYT	7	phi064	98	116
2	DOE5D-0765	8756	CIMMYT	7	phi065	148	148
2	DOE5D-0765	8756	CIMMYT	7	phi072	•	•
2	DOE5D-0765	8756	CIMMYT	7	phi078	129	129
2	DOE5D-0765	8756	CIMMYT	7	phi089	93	99
2	DOE5D-0765	8756	CIMMYT	7	phi093	293	300
2	DOE5D-0765	8756	CIMMYT	7	phi096	103	109
2	DOE5D-0765	8756	CIMMYT	7	phi099	151	153
2	DOE5D-0765	8756	CIMMYT	7	phi101	102	102
2	DOE5D-0765	8756	CIMMYT	7	phi116	171	171
2	DOE5D-0765	8756	CIMMYT	7	phi119	170	170
2	DOE5D-0765	8756	CIMMYT	7	phi120	82	82
3	DOE5G-1473	8758	CIMMYT	1	bnlg1014	155	155
3	DOE5G-1473	8758	CIMMYT	1	bnlg1017	174	190
3	DOE5G-1473	8758	CIMMYT	1	bnlg1018	124	124
3	DOE5G-1473	8758	CIMMYT	1	bnlg1022	105	105
3	DOE5G-1473	8758	CIMMYT	1	bnlg1028	148	148
3	DOE5G-1473	8758	CIMMYT	1	bnlg1043	181	181
3	DOE5G-1473	8758	CIMMYT	1	bnlg1046	181	181
3	DOE5G-1473	8758	CIMMYT	1	bnlg105	100	100
3	DOE5G-1473	8758	CIMMYT	1	bnlg1065	219	219
3	DOE5G-1473	8758	CIMMYT	1	bnlg1070	246	260
3	DOE5G-1473	8758	CIMMYT	1	bnlg1074	170	170
3	DOE5G-1473	8758	CIMMYT	1	bnlg1079	173	173
3	DOE5G-1473	8758	CIMMYT	1	bnlg1094	155	155
3	DOE5G-1473	8758	CIMMYT	1	bnlg1108	121	121
3	DOE5G-1473	8758	CIMMYT	1	bnlg1129	194	204
3	DOE5G-1473	8758	CIMMYT	1	bnlg1131	115	115
3	DOE5G-1473	8758	CIMMYT	1	bnlg1138	196	202
3	DOE5G-1473	8758	CIMMYT	1	bnlg1176	212	220
3	DOE5G-1473	8758	CIMMYT	1	bnlg118	110	125
3	DOE5G-1473	8758	CIMMYT	1	bnlg1182	100	118
3	DOE5G-1473	8758	CIMMYT	1	bnlg1189	221	226
3	DOE5G-1473	8758	CIMMYT	1	bnlg1191	182	182
3	DOE5G-1473	8758	CIMMYT	1	bnlg1194	153	197
3	DOE5G-1473	8758	CIMMYT	1	bnlg1208	104	104
3	DOE5G-1473	8758	CIMMYT	1	bnlg1209	172	182
3	DOE5G-1473	8758	CIMMYT	1	bnlg1237	159	162
3	DOE5G-1473	8758	CIMMYT	1	bnlg1257	189	189
3	DOE5G-1473	8758	CIMMYT	1	bnlg1265	189	204
3	DOE5G-1473	8758	CIMMYT	1	bnlg1287	146	146
3	DOE5G-1473	8758	CIMMYT	1	bnlg1288	115	115
3	DOE5G-1473	8758	CIMMYT	1	bnlg1305	162	162
3	DOE5G-1473	8758	CIMMYT	1	bnlg1325	151	157
3	DOE5G-1473	8758	CIMMYT	1	bnlg1329	93	93
3	DOE5G-1473	8758	CIMMYT	1	bnlg1360	115	115
3	DOE5G-1473	8758	CIMMYT	1	bnlg1371	91	91
3	DOE5G-1473	8758	CIMMYT	1	bnlg1429	207	207
3	DOE5G-1473	8758	CIMMYT	1	bnlg1449	148	148
3	DOE5G-1473	8758	CIMMYT	1	bnlg1456	176	182
3	DOE5G-1473	8758	CIMMYT	1	bnlg1484	119	121
3	DOE5G-1473	8758	CIMMYT	1	bnlg149	0	0
3	DOE5G-1473	8758	CIMMYT	1	bnlg1520	270	307
3	DOE5G-1473	8758	CIMMYT	1	bnlg1523	222	241
3	DOE5G-1473	8758	CIMMYT	1	bnlg1526	114	118
3	DOE5G-1473	8758	CIMMYT	1	bnlg1538	208	208
3	DOE5G-1473	8758	CIMMYT	1	bnlg1605	110	110
3	DOE5G-1473	8758	CIMMYT	1	bnlg1662	126	134
3	DOE5G-1473	8758	CIMMYT	1	bnlg1720	232	255
3	DOE5G-1473	8758	CIMMYT	1	bnlg1732	100	100
3	DOE5G-1473	8758	CIMMYT	1	bnlg1740	148	148
3	DOE5G-1473	8758	CIMMYT	1	bnlg1782	230	252
3	DOE5G-1473	8758	CIMMYT	1	bnlg1784	245	252
3	DOE5G-1473	8758	CIMMYT	1	bnlg1808	127	127
3	DOE5G-1473	8758	CIMMYT	1	bnlg1831	178	184
3	DOE5G-1473	8758	CIMMYT	1	bnlg1834	204	208
3	DOE5G-1473	8758	CIMMYT	1	bnlg1839	186	196
3	DOE5G-1473	8758	CIMMYT	1	bnlg1866	121	123
3	DOE5G-1473	8758	CIMMYT	1	bnlg1890	139	139
3	DOE5G-1473	8758	CIMMYT	1	bnlg1904	166	166
3	DOE5G-1473	8758	CIMMYT	1	bnlg1917	166	166
3	DOE5G-1473	8758	CIMMYT	1	bnlg1931	168	186
3	DOE5G-1473	8758	CIMMYT	1	bnlg1940	225	244
3	DOE5G-1473	8758	CIMMYT	1	bnlg2047	144	144
3	DOE5G-1473	8758	CIMMYT	1	bnlg2086	250	250
3	DOE5G-1473	8758	CIMMYT	1	bnlg2122	0	0
3	DOE5G-1473	8758	CIMMYT	1	bnlg2132	252	252
3	DOE5G-1473	8758	CIMMYT	1	bnlg2238	188	195
3	DOE5G-1473	8758	CIMMYT	1	bnlg2259	177	177
3	DOE5G-1473	8758	CIMMYT	1	bnlg2305	172	178
3	DOE5G-1473	8758	CIMMYT	1	bnlg244	0	0
3	DOE5G-1473	8758	CIMMYT	1	bnlg252	162	164
3	DOE5G-1473	8758	CIMMYT	1	bnlg426	108	115
3	DOE5G-1473	8758	CIMMYT	1	bnlg589	161	161
3	DOE5G-1473	8758	CIMMYT	1	bnlg615	196	233
3	DOE5G-1473	8758	CIMMYT	1	bnlg619	216	240
3	DOE5G-1473	8758	CIMMYT	1	dupssr14	76	107
3	DOE5G-1473	8758	CIMMYT	1	dupssr28	115	115
3	DOE5G-1473	8758	CIMMYT	1	nc004	153	155
3	DOE5G-1473	8758	CIMMYT	1	nc009	125	162
3	DOE5G-1473	8758	CIMMYT	1	phi017	108	108
3	DOE5G-1473	8758	CIMMYT	1	phi021	98	100
3	DOE5G-1473	8758	CIMMYT	1	phi024	174	177
3	DOE5G-1473	8758	CIMMYT	1	phi031	•	•
3	DOE5G-1473	8758	CIMMYT	1	phi033	248	257
3	DOE5G-1473	8758	CIMMYT	1	phi037	139	175
3	DOE5G-1473	8758	CIMMYT	1	phi050	86	90
3	DOE5G-1473	8758	CIMMYT	1	phi051	•	•
3	DOE5G-1473	8758	CIMMYT	1	phi061	85	85
3	DOE5G-1473	8758	CIMMYT	1	phi064	88	88
3	DOE5G-1473	8758	CIMMYT	1	phi065	138	138
3	DOE5G-1473	8758	CIMMYT	1	phi072	145	157
3	DOE5G-1473	8758	CIMMYT	1	phi078	135	138
3	DOE5G-1473	8758	CIMMYT	1	phi089	93	103
3	DOE5G-1473	8758	CIMMYT	1	phi093	0	0
3	DOE5G-1473	8758	CIMMYT	1	phi096	114	119
3	DOE5G-1473	8758	CIMMYT	1	phi099	149	151
3	DOE5G-1473	8758	CIMMYT	1	phi101	99	99
3	DOE5G-1473	8758	CIMMYT	1	phi116	175	175
3	DOE5G-1473	8758	CIMMYT	1	phi119	168	172
3	DOE5G-1473	8758	CIMMYT	1	phi120	70	76
4	DOE5G-1496	8761	CIMMYT	1	bnlg1014	150	150
4	DOE5G-1496	8761	CIMMYT	1	bnlg1017	170	170
4	DOE5G-1496	8761	CIMMYT	1	bnlg1018	124	146
4	DOE5G-1496	8761	CIMMYT	1	bnlg1022	67	109
4	DOE5G-1496	8761	CIMMYT	1	bnlg1028	161	161
4	DOE5G-1496	8761	CIMMYT	1	bnlg1043	163	171
4	DOE5G-1496	8761	CIMMYT	1	bnlg1046	182	208
4	DOE5G-1496	8761	CIMMYT	1	bnlg105	78	78
4	DOE5G-1496	8761	CIMMYT	1	bnlg1065	219	219
4	DOE5G-1496	8761	CIMMYT	1	bnlg1070	254	254
4	DOE5G-1496	8761	CIMMYT	1	bnlg1074	164	164
4	DOE5G-1496	8761	CIMMYT	1	bnlg1079	168	193
4	DOE5G-1496	8761	CIMMYT	1	bnlg1094	153	153
4	DOE5G-1496	8761	CIMMYT	1	bnlg1108	142	142
4	DOE5G-1496	8761	CIMMYT	1	bnlg1129	193	200
4	DOE5G-1496	8761	CIMMYT	1	bnlg1131	107	119
4	DOE5G-1496	8761	CIMMYT	1	bnlg1138	198	206
4	DOE5G-1496	8761	CIMMYT	1	bnlg1176	220	220
4	DOE5G-1496	8761	CIMMYT	1	bnlg118	110	121
4	DOE5G-1496	8761	CIMMYT	1	bnlg1182	98	127
4	DOE5G-1496	8761	CIMMYT	1	bnlg1189	225	225
4	DOE5G-1496	8761	CIMMYT	1	bnlg1191	197	215
4	DOE5G-1496	8761	CIMMYT	1	bnlg1194	141	151
4	DOE5G-1496	8761	CIMMYT	1	bnlg1208	111	111
4	DOE5G-1496	8761	CIMMYT	1	bnlg1209	174	174
4	DOE5G-1496	8761	CIMMYT	1	bnlg1237	0	0
4	DOE5G-1496	8761	CIMMYT	1	bnlg1257	0	0
4	DOE5G-1496	8761	CIMMYT	1	bnlg1265	181	181
4	DOE5G-1496	8761	CIMMYT	1	bnlg1287	144	152
4	DOE5G-1496	8761	CIMMYT	1	bnlg1288	0	0
4	DOE5G-1496	8761	CIMMYT	1	bnlg1305	157	177
4	DOE5G-1496	8761	CIMMYT	1	bnlg1325	149	173
4	DOE5G-1496	8761	CIMMYT	1	bnlg1329	97	99
4	DOE5G-1496	8761	CIMMYT	1	bnlg1360	117	129
4	DOE5G-1496	8761	CIMMYT	1	bnlg1371	87	89
4	DOE5G-1496	8761	CIMMYT	1	bnlg1429	184	184
4	DOE5G-1496	8761	CIMMYT	1	bnlg1449	152	152
4	DOE5G-1496	8761	CIMMYT	1	bnlg1456	187	191
4	DOE5G-1496	8761	CIMMYT	1	bnlg1484	124	124
4	DOE5G-1496	8761	CIMMYT	1	bnlg149	183	199
4	DOE5G-1496	8761	CIMMYT	1	bnlg1520	270	288
4	DOE5G-1496	8761	CIMMYT	1	bnlg1523	221	234
4	DOE5G-1496	8761	CIMMYT	1	bnlg1526	108	110
4	DOE5G-1496	8761	CIMMYT	1	bnlg1538	190	219
4	DOE5G-1496	8761	CIMMYT	1	bnlg1605	102	102
4	DOE5G-1496	8761	CIMMYT	1	bnlg1662	148	148
4	DOE5G-1496	8761	CIMMYT	1	bnlg1720	240	240
4	DOE5G-1496	8761	CIMMYT	1	bnlg1732	102	120
4	DOE5G-1496	8761	CIMMYT	1	bnlg1740	120	157
4	DOE5G-1496	8761	CIMMYT	1	bnlg1782	256	273
4	DOE5G-1496	8761	CIMMYT	1	bnlg1784	258	258
4	DOE5G-1496	8761	CIMMYT	1	bnlg1808	127	133
4	DOE5G-1496	8761	CIMMYT	1	bnlg1831	187	196
4	DOE5G-1496	8761	CIMMYT	1	bnlg1834	218	220
4	DOE5G-1496	8761	CIMMYT	1	bnlg1839	•	•
4	DOE5G-1496	8761	CIMMYT	1	bnlg1866	123	123
4	DOE5G-1496	8761	CIMMYT	1	bnlg1890	134	135
4	DOE5G-1496	8761	CIMMYT	1	bnlg1904	166	183
4	DOE5G-1496	8761	CIMMYT	1	bnlg1917	108	108
4	DOE5G-1496	8761	CIMMYT	1	bnlg1931	170	172
4	DOE5G-1496	8761	CIMMYT	1	bnlg1940	234	237
4	DOE5G-1496	8761	CIMMYT	1	bnlg2047	144	144
4	DOE5G-1496	8761	CIMMYT	1	bnlg2086	236	257
4	DOE5G-1496	8761	CIMMYT	1	bnlg2122	236	236
4	DOE5G-1496	8761	CIMMYT	1	bnlg2132	234	234
4	DOE5G-1496	8761	CIMMYT	1	bnlg2238	177	195
4	DOE5G-1496	8761	CIMMYT	1	bnlg2259	175	175
4	DOE5G-1496	8761	CIMMYT	1	bnlg2305	182	206
4	DOE5G-1496	8761	CIMMYT	1	bnlg244	0	0
4	DOE5G-1496	8761	CIMMYT	1	bnlg252	148	148
4	DOE5G-1496	8761	CIMMYT	1	bnlg426	107	107
4	DOE5G-1496	8761	CIMMYT	1	bnlg589	161	161
4	DOE5G-1496	8761	CIMMYT	1	bnlg615	200	223
4	DOE5G-1496	8761	CIMMYT	1	bnlg619	283	283
4	DOE5G-1496	8761	CIMMYT	1	dupssr14	0	0
4	DOE5G-1496	8761	CIMMYT	1	dupssr28	0	0
4	DOE5G-1496	8761	CIMMYT	1	nc004	155	155
4	DOE5G-1496	8761	CIMMYT	1	nc009	111	111
4	DOE5G-1496	8761	CIMMYT	1	phi017	110	113
4	DOE5G-1496	8761	CIMMYT	1	phi021	100	100
4	DOE5G-1496	8761	CIMMYT	1	phi024	174	174
4	DOE5G-1496	8761	CIMMYT	1	phi031	•	•
4	DOE5G-1496	8761	CIMMYT	1	phi033	251	257
4	DOE5G-1496	8761	CIMMYT	1	phi037	141	159
4	DOE5G-1496	8761	CIMMYT	1	phi050	90	90
4	DOE5G-1496	8761	CIMMYT	1	phi051	146	148
4	DOE5G-1496	8761	CIMMYT	1	phi061	93	93
4	DOE5G-1496	8761	CIMMYT	1	phi064	88	108
4	DOE5G-1496	8761	CIMMYT	1	phi065	138	138
4	DOE5G-1496	8761	CIMMYT	1	phi072	156	156
4	DOE5G-1496	8761	CIMMYT	1	phi078	133	154
4	DOE5G-1496	8761	CIMMYT	1	phi089	93	93
4	DOE5G-1496	8761	CIMMYT	1	phi093	0	0
4	DOE5G-1496	8761	CIMMYT	1	phi096	•	•
4	DOE5G-1496	8761	CIMMYT	1	phi099	151	151
4	DOE5G-1496	8761	CIMMYT	1	phi101	99	99
4	DOE5G-1496	8761	CIMMYT	1	phi116	177	177
4	DOE5G-1496	8761	CIMMYT	1	phi119	172	172
4	DOE5G-1496	8761	CIMMYT	1	phi120	76	76
5	DOE4-0032	8762	CIMMYT	2	bnlg1014	149	156
5	DOE4-0032	8762	CIMMYT	2	bnlg1017	174	187
5	DOE4-0032	8762	CIMMYT	2	bnlg1018	140	146
5	DOE4-0032	8762	CIMMYT	2	bnlg1022	67	114
5	DOE4-0032	8762	CIMMYT	2	bnlg1028	0	0
5	DOE4-0032	8762	CIMMYT	2	bnlg1043	165	189
5	DOE4-0032	8762	CIMMYT	2	bnlg1046	175	175
5	DOE4-0032	8762	CIMMYT	2	bnlg105	90	98
5	DOE4-0032	8762	CIMMYT	2	bnlg1065	221	227
5	DOE4-0032	8762	CIMMYT	2	bnlg1070	246	254
5	DOE4-0032	8762	CIMMYT	2	bnlg1074	168	168
5	DOE4-0032	8762	CIMMYT	2	bnlg1079	169	169
5	DOE4-0032	8762	CIMMYT	2	bnlg1094	155	157
5	DOE4-0032	8762	CIMMYT	2	bnlg1108	130	130
5	DOE4-0032	8762	CIMMYT	2	bnlg1129	196	198
5	DOE4-0032	8762	CIMMYT	2	bnlg1131	111	111
5	DOE4-0032	8762	CIMMYT	2	bnlg1138	196	206
5	DOE4-0032	8762	CIMMYT	2	bnlg1176	202	214
5	DOE4-0032	8762	CIMMYT	2	bnlg118	110	113
5	DOE4-0032	8762	CIMMYT	2	bnlg1182	84	84
5	DOE4-0032	8762	CIMMYT	2	bnlg1189	228	228
5	DOE4-0032	8762	CIMMYT	2	bnlg1191	185	185
5	DOE4-0032	8762	CIMMYT	2	bnlg1194	135	135
5	DOE4-0032	8762	CIMMYT	2	bnlg1208	104	109
5	DOE4-0032	8762	CIMMYT	2	bnlg1209	180	180
5	DOE4-0032	8762	CIMMYT	2	bnlg1237	164	172
5	DOE4-0032	8762	CIMMYT	2	bnlg1257	0	0
5	DOE4-0032	8762	CIMMYT	2	bnlg1265	181	181
5	DOE4-0032	8762	CIMMYT	2	bnlg1287	146	146
5	DOE4-0032	8762	CIMMYT	2	bnlg1288	115	117
5	DOE4-0032	8762	CIMMYT	2	bnlg1305	156	162
5	DOE4-0032	8762	CIMMYT	2	bnlg1325	149	167
5	DOE4-0032	8762	CIMMYT	2	bnlg1329	93	101
5	DOE4-0032	8762	CIMMYT	2	bnlg1360	119	121
5	DOE4-0032	8762	CIMMYT	2	bnlg1371	87	87
5	DOE4-0032	8762	CIMMYT	2	bnlg1429	185	185
5	DOE4-0032	8762	CIMMYT	2	bnlg1449	0	0
5	DOE4-0032	8762	CIMMYT	2	bnlg1456	176	182
5	DOE4-0032	8762	CIMMYT	2	bnlg1484	124	129
5	DOE4-0032	8762	CIMMYT	2	bnlg149	191	195
5	DOE4-0032	8762	CIMMYT	2	bnlg1520	269	312
5	DOE4-0032	8762	CIMMYT	2	bnlg1523	187	198
5	DOE4-0032	8762	CIMMYT	2	bnlg1526	110	128
5	DOE4-0032	8762	CIMMYT	2	bnlg1538	221	225
5	DOE4-0032	8762	CIMMYT	2	bnlg1605	110	110
5	DOE4-0032	8762	CIMMYT	2	bnlg1662	130	163
5	DOE4-0032	8762	CIMMYT	2	bnlg1720	0	0
5	DOE4-0032	8762	CIMMYT	2	bnlg1732	100	102
5	DOE4-0032	8762	CIMMYT	2	bnlg1740	118	175
5	DOE4-0032	8762	CIMMYT	2	bnlg1782	238	248
5	DOE4-0032	8762	CIMMYT	2	bnlg1784	242	246
5	DOE4-0032	8762	CIMMYT	2	bnlg1808	137	137
5	DOE4-0032	8762	CIMMYT	2	bnlg1831	173	173
5	DOE4-0032	8762	CIMMYT	2	bnlg1834	205	231
5	DOE4-0032	8762	CIMMYT	2	bnlg1839	184	184
5	DOE4-0032	8762	CIMMYT	2	bnlg1866	123	131
5	DOE4-0032	8762	CIMMYT	2	bnlg1890	135	135
5	DOE4-0032	8762	CIMMYT	2	bnlg1904	161	173
5	DOE4-0032	8762	CIMMYT	2	bnlg1917	108	108
5	DOE4-0032	8762	CIMMYT	2	bnlg1931	•	•
5	DOE4-0032	8762	CIMMYT	2	bnlg1940	217	219
5	DOE4-0032	8762	CIMMYT	2	bnlg2047	136	144
5	DOE4-0032	8762	CIMMYT	2	bnlg2086	244	248
5	DOE4-0032	8762	CIMMYT	2	bnlg2122	228	236
5	DOE4-0032	8762	CIMMYT	2	bnlg2132	244	244
5	DOE4-0032	8762	CIMMYT	2	bnlg2238	181	231
5	DOE4-0032	8762	CIMMYT	2	bnlg2259	173	175
5	DOE4-0032	8762	CIMMYT	2	bnlg2305	172	197
5	DOE4-0032	8762	CIMMYT	2	bnlg244	156	206
5	DOE4-0032	8762	CIMMYT	2	bnlg252	144	144
5	DOE4-0032	8762	CIMMYT	2	bnlg426	107	107
5	DOE4-0032	8762	CIMMYT	2	bnlg589	152	169
5	DOE4-0032	8762	CIMMYT	2	bnlg615	229	229
5	DOE4-0032	8762	CIMMYT	2	bnlg619	230	230
5	DOE4-0032	8762	CIMMYT	2	dupssr14	0	0
5	DOE4-0032	8762	CIMMYT	2	dupssr28	123	123
5	DOE4-0032	8762	CIMMYT	2	nc004	156	156
5	DOE4-0032	8762	CIMMYT	2	nc009	121	144
5	DOE4-0032	8762	CIMMYT	2	phi017	0	0
5	DOE4-0032	8762	CIMMYT	2	phi021	100	102
5	DOE4-0032	8762	CIMMYT	2	phi024	171	180
5	DOE4-0032	8762	CIMMYT	2	phi031	194	206
5	DOE4-0032	8762	CIMMYT	2	phi033	248	254
5	DOE4-0032	8762	CIMMYT	2	phi037	167	167
5	DOE4-0032	8762	CIMMYT	2	phi050	86	88
5	DOE4-0032	8762	CIMMYT	2	phi051	148	149
5	DOE4-0032	8762	CIMMYT	2	phi061	85	85
5	DOE4-0032	8762	CIMMYT	2	phi064	84	120
5	DOE4-0032	8762	CIMMYT	2	phi065	138	138
5	DOE4-0032	8762	CIMMYT	2	phi072	156	160
5	DOE4-0032	8762	CIMMYT	2	phi078	129	179
5	DOE4-0032	8762	CIMMYT	2	phi089	93	101
5	DOE4-0032	8762	CIMMYT	2	phi093	0	0
5	DOE4-0032	8762	CIMMYT	2	phi096	103	114
5	DOE4-0032	8762	CIMMYT	2	phi099	151	153
5	DOE4-0032	8762	CIMMYT	2	phi101	102	105
5	DOE4-0032	8762	CIMMYT	2	phi116	171	174
5	DOE4-0032	8762	CIMMYT	2	phi119	168	176
5	DOE4-0032	8762	CIMMYT	2	phi120	79	79
6	DOE5G-1498	8763	CIMMYT	5	bnlg1014	161	163
6	DOE5G-1498	8763	CIMMYT	5	bnlg1017	174	174
6	DOE5G-1498	8763	CIMMYT	5	bnlg1018	122	140
6	DOE5G-1498	8763	CIMMYT	5	bnlg1022	67	67
6	DOE5G-1498	8763	CIMMYT	5	bnlg1028	151	151
6	DOE5G-1498	8763	CIMMYT	5	bnlg1043	155	167
6	DOE5G-1498	8763	CIMMYT	5	bnlg1046	174	175
6	DOE5G-1498	8763	CIMMYT	5	bnlg105	0	0
6	DOE5G-1498	8763	CIMMYT	5	bnlg1065	225	235
6	DOE5G-1498	8763	CIMMYT	5	bnlg1070	250	254
6	DOE5G-1498	8763	CIMMYT	5	bnlg1074	168	168
6	DOE5G-1498	8763	CIMMYT	5	bnlg1079	167	189
6	DOE5G-1498	8763	CIMMYT	5	bnlg1094	155	157
6	DOE5G-1498	8763	CIMMYT	5	bnlg1108	122	124
6	DOE5G-1498	8763	CIMMYT	5	bnlg1129	196	196
6	DOE5G-1498	8763	CIMMYT	5	bnlg1131	115	115
6	DOE5G-1498	8763	CIMMYT	5	bnlg1138	202	210
6	DOE5G-1498	8763	CIMMYT	5	bnlg1176	212	214
6	DOE5G-1498	8763	CIMMYT	5	bnlg118	110	110
6	DOE5G-1498	8763	CIMMYT	5	bnlg1182	84	110
6	DOE5G-1498	8763	CIMMYT	5	bnlg1189	220	226
6	DOE5G-1498	8763	CIMMYT	5	bnlg1191	193	200
6	DOE5G-1498	8763	CIMMYT	5	bnlg1194	134	134
6	DOE5G-1498	8763	CIMMYT	5	bnlg1208	0	0
6	DOE5G-1498	8763	CIMMYT	5	bnlg1209	196	200
6	DOE5G-1498	8763	CIMMYT	5	bnlg1237	157	176
6	DOE5G-1498	8763	CIMMYT	5	bnlg1257	200	200
6	DOE5G-1498	8763	CIMMYT	5	bnlg1265	227	227
6	DOE5G-1498	8763	CIMMYT	5	bnlg1287	154	154
6	DOE5G-1498	8763	CIMMYT	5	bnlg1288	115	117
6	DOE5G-1498	8763	CIMMYT	5	bnlg1305	156	162
6	DOE5G-1498	8763	CIMMYT	5	bnlg1325	149	157
6	DOE5G-1498	8763	CIMMYT	5	bnlg1329	89	97
6	DOE5G-1498	8763	CIMMYT	5	bnlg1360	117	129
6	DOE5G-1498	8763	CIMMYT	5	bnlg1371	89	89
6	DOE5G-1498	8763	CIMMYT	5	bnlg1429	191	191
6	DOE5G-1498	8763	CIMMYT	5	bnlg1449	154	154
6	DOE5G-1498	8763	CIMMYT	5	bnlg1456	183	195
6	DOE5G-1498	8763	CIMMYT	5	bnlg1484	124	124
6	DOE5G-1498	8763	CIMMYT	5	bnlg149	183	183
6	DOE5G-1498	8763	CIMMYT	5	bnlg1520	284	310
6	DOE5G-1498	8763	CIMMYT	5	bnlg1523	196	214
6	DOE5G-1498	8763	CIMMYT	5	bnlg1526	124	124
6	DOE5G-1498	8763	CIMMYT	5	bnlg1538	210	210
6	DOE5G-1498	8763	CIMMYT	5	bnlg1605	106	136
6	DOE5G-1498	8763	CIMMYT	5	bnlg1662	128	144
6	DOE5G-1498	8763	CIMMYT	5	bnlg1720	235	243
6	DOE5G-1498	8763	CIMMYT	5	bnlg1732	100	102
6	DOE5G-1498	8763	CIMMYT	5	bnlg1740	126	131
6	DOE5G-1498	8763	CIMMYT	5	bnlg1782	259	259
6	DOE5G-1498	8763	CIMMYT	5	bnlg1784	245	246
6	DOE5G-1498	8763	CIMMYT	5	bnlg1808	127	129
6	DOE5G-1498	8763	CIMMYT	5	bnlg1831	177	185
6	DOE5G-1498	8763	CIMMYT	5	bnlg1834	196	196
6	DOE5G-1498	8763	CIMMYT	5	bnlg1839	•	•
6	DOE5G-1498	8763	CIMMYT	5	bnlg1866	115	125
6	DOE5G-1498	8763	CIMMYT	5	bnlg1890	149	193
6	DOE5G-1498	8763	CIMMYT	5	bnlg1904	163	165
6	DOE5G-1498	8763	CIMMYT	5	bnlg1917	123	167
6	DOE5G-1498	8763	CIMMYT	5	bnlg1931	176	176
6	DOE5G-1498	8763	CIMMYT	5	bnlg1940	225	225
6	DOE5G-1498	8763	CIMMYT	5	bnlg2047	144	158
6	DOE5G-1498	8763	CIMMYT	5	bnlg2086	237	250
6	DOE5G-1498	8763	CIMMYT	5	bnlg2122	220	220
6	DOE5G-1498	8763	CIMMYT	5	bnlg2132	248	248
6	DOE5G-1498	8763	CIMMYT	5	bnlg2238	180	212
6	DOE5G-1498	8763	CIMMYT	5	bnlg2259	173	175
6	DOE5G-1498	8763	CIMMYT	5	bnlg2305	178	190
6	DOE5G-1498	8763	CIMMYT	5	bnlg244	0	0
6	DOE5G-1498	8763	CIMMYT	5	bnlg252	155	155
6	DOE5G-1498	8763	CIMMYT	5	bnlg426	109	127
6	DOE5G-1498	8763	CIMMYT	5	bnlg589	189	191
6	DOE5G-1498	8763	CIMMYT	5	bnlg615	202	204
6	DOE5G-1498	8763	CIMMYT	5	bnlg619	0	0
6	DOE5G-1498	8763	CIMMYT	5	dupssr14	76	76
6	DOE5G-1498	8763	CIMMYT	5	dupssr28	104	115
6	DOE5G-1498	8763	CIMMYT	5	nc004	157	165
6	DOE5G-1498	8763	CIMMYT	5	nc009	111	111
6	DOE5G-1498	8763	CIMMYT	5	phi017	108	110
6	DOE5G-1498	8763	CIMMYT	5	phi021	102	110
6	DOE5G-1498	8763	CIMMYT	5	phi024	174	180
6	DOE5G-1498	8763	CIMMYT	5	phi031	•	•
6	DOE5G-1498	8763	CIMMYT	5	phi033	242	254
6	DOE5G-1498	8763	CIMMYT	5	phi037	137	161
6	DOE5G-1498	8763	CIMMYT	5	phi050	90	90
6	DOE5G-1498	8763	CIMMYT	5	phi051	147	147
6	DOE5G-1498	8763	CIMMYT	5	phi061	81	85
6	DOE5G-1498	8763	CIMMYT	5	phi064	90	112
6	DOE5G-1498	8763	CIMMYT	5	phi065	138	138
6	DOE5G-1498	8763	CIMMYT	5	phi072	149	149
6	DOE5G-1498	8763	CIMMYT	5	phi078	137	151
6	DOE5G-1498	8763	CIMMYT	5	phi089	93	93
6	DOE5G-1498	8763	CIMMYT	5	phi093	0	0
6	DOE5G-1498	8763	CIMMYT	5	phi096	103	119
6	DOE5G-1498	8763	CIMMYT	5	phi099	151	153
6	DOE5G-1498	8763	CIMMYT	5	phi101	99	99
6	DOE5G-1498	8763	CIMMYT	5	phi116	173	173
6	DOE5G-1498	8763	CIMMYT	5	phi119	170	172
6	DOE5G-1498	8763	CIMMYT	5	phi120	61	92
7	DOE5G-1523	8766	CIMMYT	1	bnlg1014	149	161
7	DOE5G-1523	8766	CIMMYT	1	bnlg1017	172	172
7	DOE5G-1523	8766	CIMMYT	1	bnlg1018	140	140
7	DOE5G-1523	8766	CIMMYT	1	bnlg1022	111	123
7	DOE5G-1523	8766	CIMMYT	1	bnlg1028	0	0
7	DOE5G-1523	8766	CIMMYT	1	bnlg1043	155	171
7	DOE5G-1523	8766	CIMMYT	1	bnlg1046	175	175
7	DOE5G-1523	8766	CIMMYT	1	bnlg105	78	93
7	DOE5G-1523	8766	CIMMYT	1	bnlg1065	223	225
7	DOE5G-1523	8766	CIMMYT	1	bnlg1070	242	248
7	DOE5G-1523	8766	CIMMYT	1	bnlg1074	174	174
7	DOE5G-1523	8766	CIMMYT	1	bnlg1079	175	175
7	DOE5G-1523	8766	CIMMYT	1	bnlg1094	155	155
7	DOE5G-1523	8766	CIMMYT	1	bnlg1108	0	0
7	DOE5G-1523	8766	CIMMYT	1	bnlg1129	145	155
7	DOE5G-1523	8766	CIMMYT	1	bnlg1131	105	113
7	DOE5G-1523	8766	CIMMYT	1	bnlg1138	192	202
7	DOE5G-1523	8766	CIMMYT	1	bnlg1176	212	228
7	DOE5G-1523	8766	CIMMYT	1	bnlg118	110	110
7	DOE5G-1523	8766	CIMMYT	1	bnlg1182	84	100
7	DOE5G-1523	8766	CIMMYT	1	bnlg1189	220	220
7	DOE5G-1523	8766	CIMMYT	1	bnlg1191	193	193
7	DOE5G-1523	8766	CIMMYT	1	bnlg1194	138	138
7	DOE5G-1523	8766	CIMMYT	1	bnlg1208	111	122
7	DOE5G-1523	8766	CIMMYT	1	bnlg1209	174	174
7	DOE5G-1523	8766	CIMMYT	1	bnlg1237	159	159
7	DOE5G-1523	8766	CIMMYT	1	bnlg1257	189	189
7	DOE5G-1523	8766	CIMMYT	1	bnlg1265	181	181
7	DOE5G-1523	8766	CIMMYT	1	bnlg1287	146	146
7	DOE5G-1523	8766	CIMMYT	1	bnlg1288	0	0
7	DOE5G-1523	8766	CIMMYT	1	bnlg1305	193	213
7	DOE5G-1523	8766	CIMMYT	1	bnlg1325	157	159
7	DOE5G-1523	8766	CIMMYT	1	bnlg1329	95	95
7	DOE5G-1523	8766	CIMMYT	1	bnlg1360	157	159
7	DOE5G-1523	8766	CIMMYT	1	bnlg1371	88	88
7	DOE5G-1523	8766	CIMMYT	1	bnlg1429	207	211
7	DOE5G-1523	8766	CIMMYT	1	bnlg1449	156	156
7	DOE5G-1523	8766	CIMMYT	1	bnlg1456	178	178
7	DOE5G-1523	8766	CIMMYT	1	bnlg1484	120	123
7	DOE5G-1523	8766	CIMMYT	1	bnlg149	0	0
7	DOE5G-1523	8766	CIMMYT	1	bnlg1520	270	300
7	DOE5G-1523	8766	CIMMYT	1	bnlg1523	191	191
7	DOE5G-1523	8766	CIMMYT	1	bnlg1526	144	144
7	DOE5G-1523	8766	CIMMYT	1	bnlg1538	219	251
7	DOE5G-1523	8766	CIMMYT	1	bnlg1605	102	116
7	DOE5G-1523	8766	CIMMYT	1	bnlg1662	142	162
7	DOE5G-1523	8766	CIMMYT	1	bnlg1720	231	231
7	DOE5G-1523	8766	CIMMYT	1	bnlg1732	100	102
7	DOE5G-1523	8766	CIMMYT	1	bnlg1740	135	174
7	DOE5G-1523	8766	CIMMYT	1	bnlg1782	226	228
7	DOE5G-1523	8766	CIMMYT	1	bnlg1784	250	253
7	DOE5G-1523	8766	CIMMYT	1	bnlg1808	127	135
7	DOE5G-1523	8766	CIMMYT	1	bnlg1831	175	188
7	DOE5G-1523	8766	CIMMYT	1	bnlg1834	204	204
7	DOE5G-1523	8766	CIMMYT	1	bnlg1839	184	186
7	DOE5G-1523	8766	CIMMYT	1	bnlg1866	117	127
7	DOE5G-1523	8766	CIMMYT	1	bnlg1890	155	157
7	DOE5G-1523	8766	CIMMYT	1	bnlg1904	158	169
7	DOE5G-1523	8766	CIMMYT	1	bnlg1917	0	0
7	DOE5G-1523	8766	CIMMYT	1	bnlg1931	168	168
7	DOE5G-1523	8766	CIMMYT	1	bnlg1940	192	207
7	DOE5G-1523	8766	CIMMYT	1	bnlg2047	141	141
7	DOE5G-1523	8766	CIMMYT	1	bnlg2086	248	248
7	DOE5G-1523	8766	CIMMYT	1	bnlg2122	244	244
7	DOE5G-1523	8766	CIMMYT	1	bnlg2132	242	242
7	DOE5G-1523	8766	CIMMYT	1	bnlg2238	183	205
7	DOE5G-1523	8766	CIMMYT	1	bnlg2259	175	175
7	DOE5G-1523	8766	CIMMYT	1	bnlg2305	188	197
7	DOE5G-1523	8766	CIMMYT	1	bnlg244	194	194
7	DOE5G-1523	8766	CIMMYT	1	bnlg252	0	0
7	DOE5G-1523	8766	CIMMYT	1	bnlg426	113	115
7	DOE5G-1523	8766	CIMMYT	1	bnlg589	157	165
7	DOE5G-1523	8766	CIMMYT	1	bnlg615	200	210
7	DOE5G-1523	8766	CIMMYT	1	bnlg619	231	231
7	DOE5G-1523	8766	CIMMYT	1	dupssr14	76	76
7	DOE5G-1523	8766	CIMMYT	1	dupssr28	129	150
7	DOE5G-1523	8766	CIMMYT	1	nc004	151	151
7	DOE5G-1523	8766	CIMMYT	1	nc009	121	132
7	DOE5G-1523	8766	CIMMYT	1	phi017	110	110
7	DOE5G-1523	8766	CIMMYT	1	phi021	96	96
7	DOE5G-1523	8766	CIMMYT	1	phi024	177	177
7	DOE5G-1523	8766	CIMMYT	1	phi031	228	232
7	DOE5G-1523	8766	CIMMYT	1	phi033	257	263
7	DOE5G-1523	8766	CIMMYT	1	phi037	167	167
7	DOE5G-1523	8766	CIMMYT	1	phi050	88	90
7	DOE5G-1523	8766	CIMMYT	1	phi051	149	149
7	DOE5G-1523	8766	CIMMYT	1	phi061	93	93
7	DOE5G-1523	8766	CIMMYT	1	phi064	104	104
7	DOE5G-1523	8766	CIMMYT	1	phi065	138	138
7	DOE5G-1523	8766	CIMMYT	1	phi072	156	161
7	DOE5G-1523	8766	CIMMYT	1	phi078	139	139
7	DOE5G-1523	8766	CIMMYT	1	phi089	93	100
7	DOE5G-1523	8766	CIMMYT	1	phi093	0	0
7	DOE5G-1523	8766	CIMMYT	1	phi096	103	119
7	DOE5G-1523	8766	CIMMYT	1	phi099	151	151
7	DOE5G-1523	8766	CIMMYT	1	phi101	0	0
7	DOE5G-1523	8766	CIMMYT	1	phi116	171	177
7	DOE5G-1523	8766	CIMMYT	1	phi119	170	174
7	DOE5G-1523	8766	CIMMYT	1	phi120	73	79
8	DOE5D-0779	8768	CIMMYT	3	bnlg1014	151	151
8	DOE5D-0779	8768	CIMMYT	3	bnlg1017	174	209
8	DOE5D-0779	8768	CIMMYT	3	bnlg1018	0	0
8	DOE5D-0779	8768	CIMMYT	3	bnlg1022	116	125
8	DOE5D-0779	8768	CIMMYT	3	bnlg1028	0	0
8	DOE5D-0779	8768	CIMMYT	3	bnlg1043	157	161
8	DOE5D-0779	8768	CIMMYT	3	bnlg1046	175	206
8	DOE5D-0779	8768	CIMMYT	3	bnlg105	108	108
8	DOE5D-0779	8768	CIMMYT	3	bnlg1065	219	223
8	DOE5D-0779	8768	CIMMYT	3	bnlg1070	220	220
8	DOE5D-0779	8768	CIMMYT	3	bnlg1074	172	212
8	DOE5D-0779	8768	CIMMYT	3	bnlg1079	169	190
8	DOE5D-0779	8768	CIMMYT	3	bnlg1094	168	180
8	DOE5D-0779	8768	CIMMYT	3	bnlg1108	116	118
8	DOE5D-0779	8768	CIMMYT	3	bnlg1129	204	204
8	DOE5D-0779	8768	CIMMYT	3	bnlg1131	107	111
8	DOE5D-0779	8768	CIMMYT	3	bnlg1138	188	188
8	DOE5D-0779	8768	CIMMYT	3	bnlg1176	194	202
8	DOE5D-0779	8768	CIMMYT	3	bnlg118	110	120
8	DOE5D-0779	8768	CIMMYT	3	bnlg1182	90	90
8	DOE5D-0779	8768	CIMMYT	3	bnlg1189	227	227
8	DOE5D-0779	8768	CIMMYT	3	bnlg1191	193	229
8	DOE5D-0779	8768	CIMMYT	3	bnlg1194	137	141
8	DOE5D-0779	8768	CIMMYT	3	bnlg1208	108	108
8	DOE5D-0779	8768	CIMMYT	3	bnlg1209	176	178
8	DOE5D-0779	8768	CIMMYT	3	bnlg1237	155	155
8	DOE5D-0779	8768	CIMMYT	3	bnlg1257	180	184
8	DOE5D-0779	8768	CIMMYT	3	bnlg1265	172	204
8	DOE5D-0779	8768	CIMMYT	3	bnlg1287	0	0
8	DOE5D-0779	8768	CIMMYT	3	bnlg1288	115	115
8	DOE5D-0779	8768	CIMMYT	3	bnlg1305	162	164
8	DOE5D-0779	8768	CIMMYT	3	bnlg1325	131	159
8	DOE5D-0779	8768	CIMMYT	3	bnlg1329	95	95
8	DOE5D-0779	8768	CIMMYT	3	bnlg1360	139	153
8	DOE5D-0779	8768	CIMMYT	3	bnlg1371	88	88
8	DOE5D-0779	8768	CIMMYT	3	bnlg1429	185	185
8	DOE5D-0779	8768	CIMMYT	3	bnlg1449	139	152
8	DOE5D-0779	8768	CIMMYT	3	bnlg1456	174	174
8	DOE5D-0779	8768	CIMMYT	3	bnlg1484	130	135
8	DOE5D-0779	8768	CIMMYT	3	bnlg149	0	0
8	DOE5D-0779	8768	CIMMYT	3	bnlg1520	287	287
8	DOE5D-0779	8768	CIMMYT	3	bnlg1523	208	238
8	DOE5D-0779	8768	CIMMYT	3	bnlg1526	112	112
8	DOE5D-0779	8768	CIMMYT	3	bnlg1538	218	225
8	DOE5D-0779	8768	CIMMYT	3	bnlg1605	114	117
8	DOE5D-0779	8768	CIMMYT	3	bnlg1662	150	152
8	DOE5D-0779	8768	CIMMYT	3	bnlg1720	0	0
8	DOE5D-0779	8768	CIMMYT	3	bnlg1732	100	100
8	DOE5D-0779	8768	CIMMYT	3	bnlg1740	122	122
8	DOE5D-0779	8768	CIMMYT	3	bnlg1782	240	265
8	DOE5D-0779	8768	CIMMYT	3	bnlg1784	237	237
8	DOE5D-0779	8768	CIMMYT	3	bnlg1808	129	133
8	DOE5D-0779	8768	CIMMYT	3	bnlg1831	176	184
8	DOE5D-0779	8768	CIMMYT	3	bnlg1834	192	205
8	DOE5D-0779	8768	CIMMYT	3	bnlg1839	184	198
8	DOE5D-0779	8768	CIMMYT	3	bnlg1866	107	115
8	DOE5D-0779	8768	CIMMYT	3	bnlg1890	155	155
8	DOE5D-0779	8768	CIMMYT	3	bnlg1904	177	177
8	DOE5D-0779	8768	CIMMYT	3	bnlg1917	129	175
8	DOE5D-0779	8768	CIMMYT	3	bnlg1931	240	240
8	DOE5D-0779	8768	CIMMYT	3	bnlg1940	222	233
8	DOE5D-0779	8768	CIMMYT	3	bnlg2047	144	146
8	DOE5D-0779	8768	CIMMYT	3	bnlg2086	240	240
8	DOE5D-0779	8768	CIMMYT	3	bnlg2122	238	238
8	DOE5D-0779	8768	CIMMYT	3	bnlg2132	244	244
8	DOE5D-0779	8768	CIMMYT	3	bnlg2238	181	201
8	DOE5D-0779	8768	CIMMYT	3	bnlg2259	173	185
8	DOE5D-0779	8768	CIMMYT	3	bnlg2305	182	209
8	DOE5D-0779	8768	CIMMYT	3	bnlg244	164	166
8	DOE5D-0779	8768	CIMMYT	3	bnlg252	160	160
8	DOE5D-0779	8768	CIMMYT	3	bnlg426	106	117
8	DOE5D-0779	8768	CIMMYT	3	bnlg589	197	197
8	DOE5D-0779	8768	CIMMYT	3	bnlg615	211	215
8	DOE5D-0779	8768	CIMMYT	3	bnlg619	245	245
8	DOE5D-0779	8768	CIMMYT	3	dupssr14	97	97
8	DOE5D-0779	8768	CIMMYT	3	dupssr28	90	104
8	DOE5D-0779	8768	CIMMYT	3	nc004	0	0
8	DOE5D-0779	8768	CIMMYT	3	nc009	121	124
8	DOE5D-0779	8768	CIMMYT	3	phi017	105	105
8	DOE5D-0779	8768	CIMMYT	3	phi021	96	96
8	DOE5D-0779	8768	CIMMYT	3	phi024	174	177
8	DOE5D-0779	8768	CIMMYT	3	phi031	194	194
8	DOE5D-0779	8768	CIMMYT	3	phi033	257	257
8	DOE5D-0779	8768	CIMMYT	3	phi037	225	248
8	DOE5D-0779	8768	CIMMYT	3	phi050	92	92
8	DOE5D-0779	8768	CIMMYT	3	phi051	151	151
8	DOE5D-0779	8768	CIMMYT	3	phi061	81	85
8	DOE5D-0779	8768	CIMMYT	3	phi064	104	104
8	DOE5D-0779	8768	CIMMYT	3	phi065	138	138
8	DOE5D-0779	8768	CIMMYT	3	phi072	149	160
8	DOE5D-0779	8768	CIMMYT	3	phi078	129	134
8	DOE5D-0779	8768	CIMMYT	3	phi089	93	101
8	DOE5D-0779	8768	CIMMYT	3	phi093	301	301
8	DOE5D-0779	8768	CIMMYT	3	phi096	0	0
8	DOE5D-0779	8768	CIMMYT	3	phi099	151	155
8	DOE5D-0779	8768	CIMMYT	3	phi101	99	99
8	DOE5D-0779	8768	CIMMYT	3	phi116	165	173
8	DOE5D-0779	8768	CIMMYT	3	phi119	168	170
8	DOE5D-0779	8768	CIMMYT	3	phi120	75	75
9	DOE3-014A	8771	CIMMYT	7	bnlg1014	157	157
9	DOE3-014A	8771	CIMMYT	7	bnlg1017	170	170
9	DOE3-014A	8771	CIMMYT	7	bnlg1018	116	116
9	DOE3-014A	8771	CIMMYT	7	bnlg1022	115	115
9	DOE3-014A	8771	CIMMYT	7	bnlg1028	159	159
9	DOE3-014A	8771	CIMMYT	7	bnlg1043	155	161
9	DOE3-014A	8771	CIMMYT	7	bnlg1046	175	193
9	DOE3-014A	8771	CIMMYT	7	bnlg105	86	88
9	DOE3-014A	8771	CIMMYT	7	bnlg1065	232	232
9	DOE3-014A	8771	CIMMYT	7	bnlg1070	246	252
9	DOE3-014A	8771	CIMMYT	7	bnlg1074	204	204
9	DOE3-014A	8771	CIMMYT	7	bnlg1079	173	173
9	DOE3-014A	8771	CIMMYT	7	bnlg1094	154	160
9	DOE3-014A	8771	CIMMYT	7	bnlg1108	115	115
9	DOE3-014A	8771	CIMMYT	7	bnlg1129	194	194
9	DOE3-014A	8771	CIMMYT	7	bnlg1131	111	137
9	DOE3-014A	8771	CIMMYT	7	bnlg1138	192	194
9	DOE3-014A	8771	CIMMYT	7	bnlg1176	194	194
9	DOE3-014A	8771	CIMMYT	7	bnlg118	110	110
9	DOE3-014A	8771	CIMMYT	7	bnlg1182	86	96
9	DOE3-014A	8771	CIMMYT	7	bnlg1189	215	235
9	DOE3-014A	8771	CIMMYT	7	bnlg1191	198	240
9	DOE3-014A	8771	CIMMYT	7	bnlg1194	138	169
9	DOE3-014A	8771	CIMMYT	7	bnlg1208	108	112
9	DOE3-014A	8771	CIMMYT	7	bnlg1209	178	178
9	DOE3-014A	8771	CIMMYT	7	bnlg1237	168	170
9	DOE3-014A	8771	CIMMYT	7	bnlg1257	187	189
9	DOE3-014A	8771	CIMMYT	7	bnlg1265	240	240
9	DOE3-014A	8771	CIMMYT	7	bnlg1287	158	160
9	DOE3-014A	8771	CIMMYT	7	bnlg1288	115	117
9	DOE3-014A	8771	CIMMYT	7	bnlg1305	162	168
9	DOE3-014A	8771	CIMMYT	7	bnlg1325	228	228
9	DOE3-014A	8771	CIMMYT	7	bnlg1329	99	99
9	DOE3-014A	8771	CIMMYT	7	bnlg1360	133	143
9	DOE3-014A	8771	CIMMYT	7	bnlg1371	90	112
9	DOE3-014A	8771	CIMMYT	7	bnlg1429	183	203
9	DOE3-014A	8771	CIMMYT	7	bnlg1449	143	143
9	DOE3-014A	8771	CIMMYT	7	bnlg1456	176	184
9	DOE3-014A	8771	CIMMYT	7	bnlg1484	117	128
9	DOE3-014A	8771	CIMMYT	7	bnlg149	197	197
9	DOE3-014A	8771	CIMMYT	7	bnlg1520	284	284
9	DOE3-014A	8771	CIMMYT	7	bnlg1523	195	195
9	DOE3-014A	8771	CIMMYT	7	bnlg1526	122	122
9	DOE3-014A	8771	CIMMYT	7	bnlg1538	223	223
9	DOE3-014A	8771	CIMMYT	7	bnlg1605	116	116
9	DOE3-014A	8771	CIMMYT	7	bnlg1662	134	158
9	DOE3-014A	8771	CIMMYT	7	bnlg1720	232	234
9	DOE3-014A	8771	CIMMYT	7	bnlg1732	100	104
9	DOE3-014A	8771	CIMMYT	7	bnlg1740	121	133
9	DOE3-014A	8771	CIMMYT	7	bnlg1782	228	261
9	DOE3-014A	8771	CIMMYT	7	bnlg1784	237	242
9	DOE3-014A	8771	CIMMYT	7	bnlg1808	145	145
9	DOE3-014A	8771	CIMMYT	7	bnlg1831	192	192
9	DOE3-014A	8771	CIMMYT	7	bnlg1834	192	192
9	DOE3-014A	8771	CIMMYT	7	bnlg1839	190	222
9	DOE3-014A	8771	CIMMYT	7	bnlg1866	111	113
9	DOE3-014A	8771	CIMMYT	7	bnlg1890	142	146
9	DOE3-014A	8771	CIMMYT	7	bnlg1904	170	171
9	DOE3-014A	8771	CIMMYT	7	bnlg1917	115	119
9	DOE3-014A	8771	CIMMYT	7	bnlg1931	•	•
9	DOE3-014A	8771	CIMMYT	7	bnlg1940	220	220
9	DOE3-014A	8771	CIMMYT	7	bnlg2047	140	146
9	DOE3-014A	8771	CIMMYT	7	bnlg2086	235	237
9	DOE3-014A	8771	CIMMYT	7	bnlg2122	226	234
9	DOE3-014A	8771	CIMMYT	7	bnlg2132	250	250
9	DOE3-014A	8771	CIMMYT	7	bnlg2238	181	192
9	DOE3-014A	8771	CIMMYT	7	bnlg2259	177	200
9	DOE3-014A	8771	CIMMYT	7	bnlg2305	182	197
9	DOE3-014A	8771	CIMMYT	7	bnlg244	161	178
9	DOE3-014A	8771	CIMMYT	7	bnlg252	159	160
9	DOE3-014A	8771	CIMMYT	7	bnlg426	105	125
9	DOE3-014A	8771	CIMMYT	7	bnlg589	169	192
9	DOE3-014A	8771	CIMMYT	7	bnlg615	202	210
9	DOE3-014A	8771	CIMMYT	7	bnlg619	240	240
9	DOE3-014A	8771	CIMMYT	7	dupssr14	113	137
9	DOE3-014A	8771	CIMMYT	7	dupssr28	108	123
9	DOE3-014A	8771	CIMMYT	7	nc004	154	162
9	DOE3-014A	8771	CIMMYT	7	nc009	113	113
9	DOE3-014A	8771	CIMMYT	7	phi017	110	110
9	DOE3-014A	8771	CIMMYT	7	phi021	100	108
9	DOE3-014A	8771	CIMMYT	7	phi024	174	177
9	DOE3-014A	8771	CIMMYT	7	phi031	198	231
9	DOE3-014A	8771	CIMMYT	7	phi033	251	251
9	DOE3-014A	8771	CIMMYT	7	phi037	161	161
9	DOE3-014A	8771	CIMMYT	7	phi050	92	92
9	DOE3-014A	8771	CIMMYT	7	phi051	146	146
9	DOE3-014A	8771	CIMMYT	7	phi061	81	81
9	DOE3-014A	8771	CIMMYT	7	phi064	84	88
9	DOE3-014A	8771	CIMMYT	7	phi065	138	138
9	DOE3-014A	8771	CIMMYT	7	phi072	141	165
9	DOE3-014A	8771	CIMMYT	7	phi078	128	168
9	DOE3-014A	8771	CIMMYT	7	phi089	93	93
9	DOE3-014A	8771	CIMMYT	7	phi093	292	293
9	DOE3-014A	8771	CIMMYT	7	phi096	97	114
9	DOE3-014A	8771	CIMMYT	7	phi099	151	162
9	DOE3-014A	8771	CIMMYT	7	phi101	99	103
9	DOE3-014A	8771	CIMMYT	7	phi116	167	171
9	DOE3-014A	8771	CIMMYT	7	phi119	168	168
9	DOE3-014A	8771	CIMMYT	7	phi120	72	72
10	DOE5G-1346	8776	CIMMYT	1	bnlg1014	153	163
10	DOE5G-1346	8776	CIMMYT	1	bnlg1017	182	182
10	DOE5G-1346	8776	CIMMYT	1	bnlg1018	135	135
10	DOE5G-1346	8776	CIMMYT	1	bnlg1022	103	119
10	DOE5G-1346	8776	CIMMYT	1	bnlg1028	0	0
10	DOE5G-1346	8776	CIMMYT	1	bnlg1043	157	167
10	DOE5G-1346	8776	CIMMYT	1	bnlg1046	178	191
10	DOE5G-1346	8776	CIMMYT	1	bnlg105	0	0
10	DOE5G-1346	8776	CIMMYT	1	bnlg1065	0	0
10	DOE5G-1346	8776	CIMMYT	1	bnlg1070	248	256
10	DOE5G-1346	8776	CIMMYT	1	bnlg1074	164	168
10	DOE5G-1346	8776	CIMMYT	1	bnlg1079	175	181
10	DOE5G-1346	8776	CIMMYT	1	bnlg1094	156	157
10	DOE5G-1346	8776	CIMMYT	1	bnlg1108	122	122
10	DOE5G-1346	8776	CIMMYT	1	bnlg1129	188	198
10	DOE5G-1346	8776	CIMMYT	1	bnlg1131	111	111
10	DOE5G-1346	8776	CIMMYT	1	bnlg1138	200	208
10	DOE5G-1346	8776	CIMMYT	1	bnlg1176	190	208
10	DOE5G-1346	8776	CIMMYT	1	bnlg118	110	117
10	DOE5G-1346	8776	CIMMYT	1	bnlg1182	84	84
10	DOE5G-1346	8776	CIMMYT	1	bnlg1189	215	234
10	DOE5G-1346	8776	CIMMYT	1	bnlg1191	202	202
10	DOE5G-1346	8776	CIMMYT	1	bnlg1194	189	189
10	DOE5G-1346	8776	CIMMYT	1	bnlg1208	113	113
10	DOE5G-1346	8776	CIMMYT	1	bnlg1209	174	180
10	DOE5G-1346	8776	CIMMYT	1	bnlg1237	157	159
10	DOE5G-1346	8776	CIMMYT	1	bnlg1257	184	191
10	DOE5G-1346	8776	CIMMYT	1	bnlg1265	176	212
10	DOE5G-1346	8776	CIMMYT	1	bnlg1287	158	158
10	DOE5G-1346	8776	CIMMYT	1	bnlg1288	113	113
10	DOE5G-1346	8776	CIMMYT	1	bnlg1305	160	160
10	DOE5G-1346	8776	CIMMYT	1	bnlg1325	147	149
10	DOE5G-1346	8776	CIMMYT	1	bnlg1329	•	•
10	DOE5G-1346	8776	CIMMYT	1	bnlg1360	113	113
10	DOE5G-1346	8776	CIMMYT	1	bnlg1371	90	91
10	DOE5G-1346	8776	CIMMYT	1	bnlg1429	185	197
10	DOE5G-1346	8776	CIMMYT	1	bnlg1449	0	0
10	DOE5G-1346	8776	CIMMYT	1	bnlg1456	172	172
10	DOE5G-1346	8776	CIMMYT	1	bnlg1484	124	124
10	DOE5G-1346	8776	CIMMYT	1	bnlg149	183	183
10	DOE5G-1346	8776	CIMMYT	1	bnlg1520	283	284
10	DOE5G-1346	8776	CIMMYT	1	bnlg1523	212	212
10	DOE5G-1346	8776	CIMMYT	1	bnlg1526	108	108
10	DOE5G-1346	8776	CIMMYT	1	bnlg1538	191	191
10	DOE5G-1346	8776	CIMMYT	1	bnlg1605	110	110
10	DOE5G-1346	8776	CIMMYT	1	bnlg1662	134	146
10	DOE5G-1346	8776	CIMMYT	1	bnlg1720	228	228
10	DOE5G-1346	8776	CIMMYT	1	bnlg1732	106	106
10	DOE5G-1346	8776	CIMMYT	1	bnlg1740	153	153
10	DOE5G-1346	8776	CIMMYT	1	bnlg1782	246	252
10	DOE5G-1346	8776	CIMMYT	1	bnlg1784	248	248
10	DOE5G-1346	8776	CIMMYT	1	bnlg1808	129	131
10	DOE5G-1346	8776	CIMMYT	1	bnlg1831	188	190
10	DOE5G-1346	8776	CIMMYT	1	bnlg1834	206	214
10	DOE5G-1346	8776	CIMMYT	1	bnlg1839	175	184
10	DOE5G-1346	8776	CIMMYT	1	bnlg1866	115	127
10	DOE5G-1346	8776	CIMMYT	1	bnlg1890	135	136
10	DOE5G-1346	8776	CIMMYT	1	bnlg1904	166	168
10	DOE5G-1346	8776	CIMMYT	1	bnlg1917	108	108
10	DOE5G-1346	8776	CIMMYT	1	bnlg1931	•	•
10	DOE5G-1346	8776	CIMMYT	1	bnlg1940	211	219
10	DOE5G-1346	8776	CIMMYT	1	bnlg2047	136	144
10	DOE5G-1346	8776	CIMMYT	1	bnlg2086	246	246
10	DOE5G-1346	8776	CIMMYT	1	bnlg2122	226	226
10	DOE5G-1346	8776	CIMMYT	1	bnlg2132	246	250
10	DOE5G-1346	8776	CIMMYT	1	bnlg2238	176	182
10	DOE5G-1346	8776	CIMMYT	1	bnlg2259	180	185
10	DOE5G-1346	8776	CIMMYT	1	bnlg2305	168	168
10	DOE5G-1346	8776	CIMMYT	1	bnlg244	153	153
10	DOE5G-1346	8776	CIMMYT	1	bnlg252	156	156
10	DOE5G-1346	8776	CIMMYT	1	bnlg426	104	108
10	DOE5G-1346	8776	CIMMYT	1	bnlg589	159	169
10	DOE5G-1346	8776	CIMMYT	1	bnlg615	210	219
10	DOE5G-1346	8776	CIMMYT	1	bnlg619	231	236
10	DOE5G-1346	8776	CIMMYT	1	dupssr14	105	105
10	DOE5G-1346	8776	CIMMYT	1	dupssr28	108	121
10	DOE5G-1346	8776	CIMMYT	1	nc004	154	179
10	DOE5G-1346	8776	CIMMYT	1	nc009	121	164
10	DOE5G-1346	8776	CIMMYT	1	phi017	113	113
10	DOE5G-1346	8776	CIMMYT	1	phi021	100	124
10	DOE5G-1346	8776	CIMMYT	1	phi024	169	177
10	DOE5G-1346	8776	CIMMYT	1	phi031	•	•
10	DOE5G-1346	8776	CIMMYT	1	phi033	248	251
10	DOE5G-1346	8776	CIMMYT	1	phi037	137	167
10	DOE5G-1346	8776	CIMMYT	1	phi050	88	88
10	DOE5G-1346	8776	CIMMYT	1	phi051	143	151
10	DOE5G-1346	8776	CIMMYT	1	phi061	81	81
10	DOE5G-1346	8776	CIMMYT	1	phi064	112	112
10	DOE5G-1346	8776	CIMMYT	1	phi065	145	145
10	DOE5G-1346	8776	CIMMYT	1	phi072	154	161
10	DOE5G-1346	8776	CIMMYT	1	phi078	129	161
10	DOE5G-1346	8776	CIMMYT	1	phi089	93	93
10	DOE5G-1346	8776	CIMMYT	1	phi093	0	0
10	DOE5G-1346	8776	CIMMYT	1	phi096	•	•
10	DOE5G-1346	8776	CIMMYT	1	phi099	149	151
10	DOE5G-1346	8776	CIMMYT	1	phi101	99	99
10	DOE5G-1346	8776	CIMMYT	1	phi116	•	•
10	DOE5G-1346	8776	CIMMYT	1	phi119	170	176
10	DOE5G-1346	8776	CIMMYT	1	phi120	•	•
11	DOE5G-1494	8781	CIMMYT	7	bnlg1014	0	0
11	DOE5G-1494	8781	CIMMYT	7	bnlg1017	178	195
11	DOE5G-1494	8781	CIMMYT	7	bnlg1018	124	124
11	DOE5G-1494	8781	CIMMYT	7	bnlg1022	105	107
11	DOE5G-1494	8781	CIMMYT	7	bnlg1028	156	156
11	DOE5G-1494	8781	CIMMYT	7	bnlg1043	153	163
11	DOE5G-1494	8781	CIMMYT	7	bnlg1046	174	174
11	DOE5G-1494	8781	CIMMYT	7	bnlg105	0	0
11	DOE5G-1494	8781	CIMMYT	7	bnlg1065	219	230
11	DOE5G-1494	8781	CIMMYT	7	bnlg1070	240	254
11	DOE5G-1494	8781	CIMMYT	7	bnlg1074	190	190
11	DOE5G-1494	8781	CIMMYT	7	bnlg1079	167	167
11	DOE5G-1494	8781	CIMMYT	7	bnlg1094	156	156
11	DOE5G-1494	8781	CIMMYT	7	bnlg1108	130	134
11	DOE5G-1494	8781	CIMMYT	7	bnlg1129	198	198
11	DOE5G-1494	8781	CIMMYT	7	bnlg1131	113	119
11	DOE5G-1494	8781	CIMMYT	7	bnlg1138	186	186
11	DOE5G-1494	8781	CIMMYT	7	bnlg1176	192	198
11	DOE5G-1494	8781	CIMMYT	7	bnlg118	110	110
11	DOE5G-1494	8781	CIMMYT	7	bnlg1182	84	86
11	DOE5G-1494	8781	CIMMYT	7	bnlg1189	219	269
11	DOE5G-1494	8781	CIMMYT	7	bnlg1191	204	204
11	DOE5G-1494	8781	CIMMYT	7	bnlg1194	181	181
11	DOE5G-1494	8781	CIMMYT	7	bnlg1208	104	119
11	DOE5G-1494	8781	CIMMYT	7	bnlg1209	182	194
11	DOE5G-1494	8781	CIMMYT	7	bnlg1237	156	156
11	DOE5G-1494	8781	CIMMYT	7	bnlg1257	180	189
11	DOE5G-1494	8781	CIMMYT	7	bnlg1265	204	204
11	DOE5G-1494	8781	CIMMYT	7	bnlg1287	150	152
11	DOE5G-1494	8781	CIMMYT	7	bnlg1288	115	117
11	DOE5G-1494	8781	CIMMYT	7	bnlg1305	162	175
11	DOE5G-1494	8781	CIMMYT	7	bnlg1325	151	151
11	DOE5G-1494	8781	CIMMYT	7	bnlg1329	93	97
11	DOE5G-1494	8781	CIMMYT	7	bnlg1360	137	137
11	DOE5G-1494	8781	CIMMYT	7	bnlg1371	87	87
11	DOE5G-1494	8781	CIMMYT	7	bnlg1429	190	216
11	DOE5G-1494	8781	CIMMYT	7	bnlg1449	113	113
11	DOE5G-1494	8781	CIMMYT	7	bnlg1456	183	184
11	DOE5G-1494	8781	CIMMYT	7	bnlg1484	126	131
11	DOE5G-1494	8781	CIMMYT	7	bnlg149	0	0
11	DOE5G-1494	8781	CIMMYT	7	bnlg1520	275	298
11	DOE5G-1494	8781	CIMMYT	7	bnlg1523	199	231
11	DOE5G-1494	8781	CIMMYT	7	bnlg1526	108	120
11	DOE5G-1494	8781	CIMMYT	7	bnlg1538	210	210
11	DOE5G-1494	8781	CIMMYT	7	bnlg1605	109	109
11	DOE5G-1494	8781	CIMMYT	7	bnlg1662	149	168
11	DOE5G-1494	8781	CIMMYT	7	bnlg1720	230	251
11	DOE5G-1494	8781	CIMMYT	7	bnlg1732	100	100
11	DOE5G-1494	8781	CIMMYT	7	bnlg1740	175	175
11	DOE5G-1494	8781	CIMMYT	7	bnlg1782	228	230
11	DOE5G-1494	8781	CIMMYT	7	bnlg1784	238	238
11	DOE5G-1494	8781	CIMMYT	7	bnlg1808	129	138
11	DOE5G-1494	8781	CIMMYT	7	bnlg1831	170	184
11	DOE5G-1494	8781	CIMMYT	7	bnlg1834	212	212
11	DOE5G-1494	8781	CIMMYT	7	bnlg1839	188	190
11	DOE5G-1494	8781	CIMMYT	7	bnlg1866	139	139
11	DOE5G-1494	8781	CIMMYT	7	bnlg1890	142	142
11	DOE5G-1494	8781	CIMMYT	7	bnlg1904	171	173
11	DOE5G-1494	8781	CIMMYT	7	bnlg1917	115	115
11	DOE5G-1494	8781	CIMMYT	7	bnlg1931	172	239
11	DOE5G-1494	8781	CIMMYT	7	bnlg1940	213	228
11	DOE5G-1494	8781	CIMMYT	7	bnlg2047	144	144
11	DOE5G-1494	8781	CIMMYT	7	bnlg2086	250	250
11	DOE5G-1494	8781	CIMMYT	7	bnlg2122	222	222
11	DOE5G-1494	8781	CIMMYT	7	bnlg2132	244	244
11	DOE5G-1494	8781	CIMMYT	7	bnlg2238	209	209
11	DOE5G-1494	8781	CIMMYT	7	bnlg2259	173	181
11	DOE5G-1494	8781	CIMMYT	7	bnlg2305	176	218
11	DOE5G-1494	8781	CIMMYT	7	bnlg244	161	175
11	DOE5G-1494	8781	CIMMYT	7	bnlg252	0	0
11	DOE5G-1494	8781	CIMMYT	7	bnlg426	109	121
11	DOE5G-1494	8781	CIMMYT	7	bnlg589	132	169
11	DOE5G-1494	8781	CIMMYT	7	bnlg615	200	200
11	DOE5G-1494	8781	CIMMYT	7	bnlg619	242	242
11	DOE5G-1494	8781	CIMMYT	7	dupssr14	76	76
11	DOE5G-1494	8781	CIMMYT	7	dupssr28	115	125
11	DOE5G-1494	8781	CIMMYT	7	nc004	148	148
11	DOE5G-1494	8781	CIMMYT	7	nc009	121	121
11	DOE5G-1494	8781	CIMMYT	7	phi017	105	116
11	DOE5G-1494	8781	CIMMYT	7	phi021	94	94
11	DOE5G-1494	8781	CIMMYT	7	phi024	0	0
11	DOE5G-1494	8781	CIMMYT	7	phi031	•	•
11	DOE5G-1494	8781	CIMMYT	7	phi033	263	263
11	DOE5G-1494	8781	CIMMYT	7	phi037	135	135
11	DOE5G-1494	8781	CIMMYT	7	phi050	84	86
11	DOE5G-1494	8781	CIMMYT	7	phi051	146	146
11	DOE5G-1494	8781	CIMMYT	7	phi061	81	93
11	DOE5G-1494	8781	CIMMYT	7	phi064	84	112
11	DOE5G-1494	8781	CIMMYT	7	phi065	138	138
11	DOE5G-1494	8781	CIMMYT	7	phi072	156	161
11	DOE5G-1494	8781	CIMMYT	7	phi078	129	129
11	DOE5G-1494	8781	CIMMYT	7	phi089	93	93
11	DOE5G-1494	8781	CIMMYT	7	phi093	0	0
11	DOE5G-1494	8781	CIMMYT	7	phi096	109	119
11	DOE5G-1494	8781	CIMMYT	7	phi099	151	151
11	DOE5G-1494	8781	CIMMYT	7	phi101	102	102
11	DOE5G-1494	8781	CIMMYT	7	phi116	175	177
11	DOE5G-1494	8781	CIMMYT	7	phi119	172	176
11	DOE5G-1494	8781	CIMMYT	7	phi120	70	70
12	DOE5G-1175	8783	CIMMYT	2	bnlg1014	150	150
12	DOE5G-1175	8783	CIMMYT	2	bnlg1017	180	180
12	DOE5G-1175	8783	CIMMYT	2	bnlg1018	140	158
12	DOE5G-1175	8783	CIMMYT	2	bnlg1022	116	116
12	DOE5G-1175	8783	CIMMYT	2	bnlg1028	0	0
12	DOE5G-1175	8783	CIMMYT	2	bnlg1043	153	153
12	DOE5G-1175	8783	CIMMYT	2	bnlg1046	174	174
12	DOE5G-1175	8783	CIMMYT	2	bnlg105	76	76
12	DOE5G-1175	8783	CIMMYT	2	bnlg1065	219	230
12	DOE5G-1175	8783	CIMMYT	2	bnlg1070	228	250
12	DOE5G-1175	8783	CIMMYT	2	bnlg1074	188	188
12	DOE5G-1175	8783	CIMMYT	2	bnlg1079	175	177
12	DOE5G-1175	8783	CIMMYT	2	bnlg1094	155	192
12	DOE5G-1175	8783	CIMMYT	2	bnlg1108	116	116
12	DOE5G-1175	8783	CIMMYT	2	bnlg1129	145	145
12	DOE5G-1175	8783	CIMMYT	2	bnlg1131	113	117
12	DOE5G-1175	8783	CIMMYT	2	bnlg1138	186	198
12	DOE5G-1175	8783	CIMMYT	2	bnlg1176	190	190
12	DOE5G-1175	8783	CIMMYT	2	bnlg118	121	121
12	DOE5G-1175	8783	CIMMYT	2	bnlg1182	80	80
12	DOE5G-1175	8783	CIMMYT	2	bnlg1189	215	215
12	DOE5G-1175	8783	CIMMYT	2	bnlg1191	183	183
12	DOE5G-1175	8783	CIMMYT	2	bnlg1194	151	151
12	DOE5G-1175	8783	CIMMYT	2	bnlg1208	104	104
12	DOE5G-1175	8783	CIMMYT	2	bnlg1209	172	174
12	DOE5G-1175	8783	CIMMYT	2	bnlg1237	187	203
12	DOE5G-1175	8783	CIMMYT	2	bnlg1257	182	182
12	DOE5G-1175	8783	CIMMYT	2	bnlg1265	181	204
12	DOE5G-1175	8783	CIMMYT	2	bnlg1287	152	152
12	DOE5G-1175	8783	CIMMYT	2	bnlg1288	115	121
12	DOE5G-1175	8783	CIMMYT	2	bnlg1305	162	180
12	DOE5G-1175	8783	CIMMYT	2	bnlg1325	151	165
12	DOE5G-1175	8783	CIMMYT	2	bnlg1329	95	95
12	DOE5G-1175	8783	CIMMYT	2	bnlg1360	113	113
12	DOE5G-1175	8783	CIMMYT	2	bnlg1371	107	130
12	DOE5G-1175	8783	CIMMYT	2	bnlg1429	191	191
12	DOE5G-1175	8783	CIMMYT	2	bnlg1449	95	152
12	DOE5G-1175	8783	CIMMYT	2	bnlg1456	176	182
12	DOE5G-1175	8783	CIMMYT	2	bnlg1484	117	124
12	DOE5G-1175	8783	CIMMYT	2	bnlg149	183	183
12	DOE5G-1175	8783	CIMMYT	2	bnlg1520	296	296
12	DOE5G-1175	8783	CIMMYT	2	bnlg1523	248	248
12	DOE5G-1175	8783	CIMMYT	2	bnlg1526	122	122
12	DOE5G-1175	8783	CIMMYT	2	bnlg1538	213	217
12	DOE5G-1175	8783	CIMMYT	2	bnlg1605	109	109
12	DOE5G-1175	8783	CIMMYT	2	bnlg1662	149	163
12	DOE5G-1175	8783	CIMMYT	2	bnlg1720	0	0
12	DOE5G-1175	8783	CIMMYT	2	bnlg1732	100	100
12	DOE5G-1175	8783	CIMMYT	2	bnlg1740	151	178
12	DOE5G-1175	8783	CIMMYT	2	bnlg1782	226	234
12	DOE5G-1175	8783	CIMMYT	2	bnlg1784	244	248
12	DOE5G-1175	8783	CIMMYT	2	bnlg1808	129	129
12	DOE5G-1175	8783	CIMMYT	2	bnlg1831	182	182
12	DOE5G-1175	8783	CIMMYT	2	bnlg1834	206	208
12	DOE5G-1175	8783	CIMMYT	2	bnlg1839	186	186
12	DOE5G-1175	8783	CIMMYT	2	bnlg1866	111	121
12	DOE5G-1175	8783	CIMMYT	2	bnlg1890	173	173
12	DOE5G-1175	8783	CIMMYT	2	bnlg1904	169	177
12	DOE5G-1175	8783	CIMMYT	2	bnlg1917	141	162
12	DOE5G-1175	8783	CIMMYT	2	bnlg1931	•	•
12	DOE5G-1175	8783	CIMMYT	2	bnlg1940	211	215
12	DOE5G-1175	8783	CIMMYT	2	bnlg2047	144	144
12	DOE5G-1175	8783	CIMMYT	2	bnlg2086	238	243
12	DOE5G-1175	8783	CIMMYT	2	bnlg2122	236	236
12	DOE5G-1175	8783	CIMMYT	2	bnlg2132	223	256
12	DOE5G-1175	8783	CIMMYT	2	bnlg2238	188	195
12	DOE5G-1175	8783	CIMMYT	2	bnlg2259	175	185
12	DOE5G-1175	8783	CIMMYT	2	bnlg2305	180	208
12	DOE5G-1175	8783	CIMMYT	2	bnlg244	191	195
12	DOE5G-1175	8783	CIMMYT	2	bnlg252	0	0
12	DOE5G-1175	8783	CIMMYT	2	bnlg426	106	106
12	DOE5G-1175	8783	CIMMYT	2	bnlg589	156	156
12	DOE5G-1175	8783	CIMMYT	2	bnlg615	204	206
12	DOE5G-1175	8783	CIMMYT	2	bnlg619	247	247
12	DOE5G-1175	8783	CIMMYT	2	dupssr14	76	76
12	DOE5G-1175	8783	CIMMYT	2	dupssr28	111	113
12	DOE5G-1175	8783	CIMMYT	2	nc004	155	155
12	DOE5G-1175	8783	CIMMYT	2	nc009	0	0
12	DOE5G-1175	8783	CIMMYT	2	phi017	108	110
12	DOE5G-1175	8783	CIMMYT	2	phi021	100	100
12	DOE5G-1175	8783	CIMMYT	2	phi024	174	180
12	DOE5G-1175	8783	CIMMYT	2	phi031	200	229
12	DOE5G-1175	8783	CIMMYT	2	phi033	257	257
12	DOE5G-1175	8783	CIMMYT	2	phi037	126	164
12	DOE5G-1175	8783	CIMMYT	2	phi050	90	90
12	DOE5G-1175	8783	CIMMYT	2	phi051	149	149
12	DOE5G-1175	8783	CIMMYT	2	phi061	85	93
12	DOE5G-1175	8783	CIMMYT	2	phi064	94	94
12	DOE5G-1175	8783	CIMMYT	2	phi065	138	138
12	DOE5G-1175	8783	CIMMYT	2	phi072	148	161
12	DOE5G-1175	8783	CIMMYT	2	phi078	129	135
12	DOE5G-1175	8783	CIMMYT	2	phi089	93	93
12	DOE5G-1175	8783	CIMMYT	2	phi093	298	302
12	DOE5G-1175	8783	CIMMYT	2	phi096	103	119
12	DOE5G-1175	8783	CIMMYT	2	phi099	149	151
12	DOE5G-1175	8783	CIMMYT	2	phi101	103	103
12	DOE5G-1175	8783	CIMMYT	2	phi116	173	173
12	DOE5G-1175	8783	CIMMYT	2	phi119	168	168
12	DOE5G-1175	8783	CIMMYT	2	phi120	76	76
13	DOE5G-1493	8784	CIMMYT	5	bnlg1014	152	163
13	DOE5G-1493	8784	CIMMYT	5	bnlg1017	182	182
13	DOE5G-1493	8784	CIMMYT	5	bnlg1018	124	138
13	DOE5G-1493	8784	CIMMYT	5	bnlg1022	63	65
13	DOE5G-1493	8784	CIMMYT	5	bnlg1028	0	0
13	DOE5G-1493	8784	CIMMYT	5	bnlg1043	169	169
13	DOE5G-1493	8784	CIMMYT	5	bnlg1046	176	176
13	DOE5G-1493	8784	CIMMYT	5	bnlg105	0	0
13	DOE5G-1493	8784	CIMMYT	5	bnlg1065	219	219
13	DOE5G-1493	8784	CIMMYT	5	bnlg1070	246	246
13	DOE5G-1493	8784	CIMMYT	5	bnlg1074	168	174
13	DOE5G-1493	8784	CIMMYT	5	bnlg1079	169	173
13	DOE5G-1493	8784	CIMMYT	5	bnlg1094	156	192
13	DOE5G-1493	8784	CIMMYT	5	bnlg1108	0	0
13	DOE5G-1493	8784	CIMMYT	5	bnlg1129	196	197
13	DOE5G-1493	8784	CIMMYT	5	bnlg1131	105	113
13	DOE5G-1493	8784	CIMMYT	5	bnlg1138	198	208
13	DOE5G-1493	8784	CIMMYT	5	bnlg1176	210	210
13	DOE5G-1493	8784	CIMMYT	5	bnlg118	119	119
13	DOE5G-1493	8784	CIMMYT	5	bnlg1182	84	84
13	DOE5G-1493	8784	CIMMYT	5	bnlg1189	215	215
13	DOE5G-1493	8784	CIMMYT	5	bnlg1191	225	225
13	DOE5G-1493	8784	CIMMYT	5	bnlg1194	138	138
13	DOE5G-1493	8784	CIMMYT	5	bnlg1208	117	117
13	DOE5G-1493	8784	CIMMYT	5	bnlg1209	204	208
13	DOE5G-1493	8784	CIMMYT	5	bnlg1237	160	172
13	DOE5G-1493	8784	CIMMYT	5	bnlg1257	183	191
13	DOE5G-1493	8784	CIMMYT	5	bnlg1265	181	216
13	DOE5G-1493	8784	CIMMYT	5	bnlg1287	146	146
13	DOE5G-1493	8784	CIMMYT	5	bnlg1288	113	113
13	DOE5G-1493	8784	CIMMYT	5	bnlg1305	160	188
13	DOE5G-1493	8784	CIMMYT	5	bnlg1325	153	159
13	DOE5G-1493	8784	CIMMYT	5	bnlg1329	93	95
13	DOE5G-1493	8784	CIMMYT	5	bnlg1360	105	105
13	DOE5G-1493	8784	CIMMYT	5	bnlg1371	86	91
13	DOE5G-1493	8784	CIMMYT	5	bnlg1429	199	199
13	DOE5G-1493	8784	CIMMYT	5	bnlg1449	94	94
13	DOE5G-1493	8784	CIMMYT	5	bnlg1456	172	172
13	DOE5G-1493	8784	CIMMYT	5	bnlg1484	121	128
13	DOE5G-1493	8784	CIMMYT	5	bnlg149	0	0
13	DOE5G-1493	8784	CIMMYT	5	bnlg1520	280	280
13	DOE5G-1493	8784	CIMMYT	5	bnlg1523	192	202
13	DOE5G-1493	8784	CIMMYT	5	bnlg1526	122	122
13	DOE5G-1493	8784	CIMMYT	5	bnlg1538	213	213
13	DOE5G-1493	8784	CIMMYT	5	bnlg1605	109	111
13	DOE5G-1493	8784	CIMMYT	5	bnlg1662	134	134
13	DOE5G-1493	8784	CIMMYT	5	bnlg1720	234	234
13	DOE5G-1493	8784	CIMMYT	5	bnlg1732	100	104
13	DOE5G-1493	8784	CIMMYT	5	bnlg1740	143	143
13	DOE5G-1493	8784	CIMMYT	5	bnlg1782	254	271
13	DOE5G-1493	8784	CIMMYT	5	bnlg1784	242	248
13	DOE5G-1493	8784	CIMMYT	5	bnlg1808	139	143
13	DOE5G-1493	8784	CIMMYT	5	bnlg1831	184	206
13	DOE5G-1493	8784	CIMMYT	5	bnlg1834	190	218
13	DOE5G-1493	8784	CIMMYT	5	bnlg1839	186	186
13	DOE5G-1493	8784	CIMMYT	5	bnlg1866	113	119
13	DOE5G-1493	8784	CIMMYT	5	bnlg1890	135	135
13	DOE5G-1493	8784	CIMMYT	5	bnlg1904	168	175
13	DOE5G-1493	8784	CIMMYT	5	bnlg1917	108	109
13	DOE5G-1493	8784	CIMMYT	5	bnlg1931	176	240
13	DOE5G-1493	8784	CIMMYT	5	bnlg1940	228	237
13	DOE5G-1493	8784	CIMMYT	5	bnlg2047	140	140
13	DOE5G-1493	8784	CIMMYT	5	bnlg2086	246	283
13	DOE5G-1493	8784	CIMMYT	5	bnlg2122	238	238
13	DOE5G-1493	8784	CIMMYT	5	bnlg2132	242	244
13	DOE5G-1493	8784	CIMMYT	5	bnlg2238	174	189
13	DOE5G-1493	8784	CIMMYT	5	bnlg2259	178	181
13	DOE5G-1493	8784	CIMMYT	5	bnlg2305	176	185
13	DOE5G-1493	8784	CIMMYT	5	bnlg244	158	162
13	DOE5G-1493	8784	CIMMYT	5	bnlg252	156	182
13	DOE5G-1493	8784	CIMMYT	5	bnlg426	104	107
13	DOE5G-1493	8784	CIMMYT	5	bnlg589	156	163
13	DOE5G-1493	8784	CIMMYT	5	bnlg615	200	200
13	DOE5G-1493	8784	CIMMYT	5	bnlg619	249	255
13	DOE5G-1493	8784	CIMMYT	5	dupssr14	76	76
13	DOE5G-1493	8784	CIMMYT	5	dupssr28	106	123
13	DOE5G-1493	8784	CIMMYT	5	nc004	153	157
13	DOE5G-1493	8784	CIMMYT	5	nc009	119	125
13	DOE5G-1493	8784	CIMMYT	5	phi017	108	113
13	DOE5G-1493	8784	CIMMYT	5	phi021	98	102
13	DOE5G-1493	8784	CIMMYT	5	phi024	174	177
13	DOE5G-1493	8784	CIMMYT	5	phi031	•	•
13	DOE5G-1493	8784	CIMMYT	5	phi033	248	254
13	DOE5G-1493	8784	CIMMYT	5	phi037	161	167
13	DOE5G-1493	8784	CIMMYT	5	phi050	84	84
13	DOE5G-1493	8784	CIMMYT	5	phi051	146	149
13	DOE5G-1493	8784	CIMMYT	5	phi061	89	93
13	DOE5G-1493	8784	CIMMYT	5	phi064	98	100
13	DOE5G-1493	8784	CIMMYT	5	phi065	138	138
13	DOE5G-1493	8784	CIMMYT	5	phi072	156	161
13	DOE5G-1493	8784	CIMMYT	5	phi078	129	141
13	DOE5G-1493	8784	CIMMYT	5	phi089	93	93
13	DOE5G-1493	8784	CIMMYT	5	phi093	0	0
13	DOE5G-1493	8784	CIMMYT	5	phi096	109	119
13	DOE5G-1493	8784	CIMMYT	5	phi099	149	149
13	DOE5G-1493	8784	CIMMYT	5	phi101	99	102
13	DOE5G-1493	8784	CIMMYT	5	phi116	170	177
13	DOE5G-1493	8784	CIMMYT	5	phi119	172	174
13	DOE5G-1493	8784	CIMMYT	5	phi120	61	61
14	DOE3-006B	11353	CIMMYT	2	bnlg1014	150	151
14	DOE3-006B	11353	CIMMYT	2	bnlg1017	176	180
14	DOE3-006B	11353	CIMMYT	2	bnlg1018	122	171
14	DOE3-006B	11353	CIMMYT	2	bnlg1022	105	105
14	DOE3-006B	11353	CIMMYT	2	bnlg1028	152	152
14	DOE3-006B	11353	CIMMYT	2	bnlg1043	159	175
14	DOE3-006B	11353	CIMMYT	2	bnlg1046	174	174
14	DOE3-006B	11353	CIMMYT	2	bnlg105	0	0
14	DOE3-006B	11353	CIMMYT	2	bnlg1065	219	225
14	DOE3-006B	11353	CIMMYT	2	bnlg1070	250	254
14	DOE3-006B	11353	CIMMYT	2	bnlg1074	170	174
14	DOE3-006B	11353	CIMMYT	2	bnlg1079	168	175
14	DOE3-006B	11353	CIMMYT	2	bnlg1094	156	172
14	DOE3-006B	11353	CIMMYT	2	bnlg1108	121	121
14	DOE3-006B	11353	CIMMYT	2	bnlg1129	194	202
14	DOE3-006B	11353	CIMMYT	2	bnlg1131	115	115
14	DOE3-006B	11353	CIMMYT	2	bnlg1138	186	198
14	DOE3-006B	11353	CIMMYT	2	bnlg1176	198	202
14	DOE3-006B	11353	CIMMYT	2	bnlg118	117	117
14	DOE3-006B	11353	CIMMYT	2	bnlg1182	88	88
14	DOE3-006B	11353	CIMMYT	2	bnlg1189	219	220
14	DOE3-006B	11353	CIMMYT	2	bnlg1191	181	181
14	DOE3-006B	11353	CIMMYT	2	bnlg1194	149	195
14	DOE3-006B	11353	CIMMYT	2	bnlg1208	0	0
14	DOE3-006B	11353	CIMMYT	2	bnlg1209	178	178
14	DOE3-006B	11353	CIMMYT	2	bnlg1237	157	157
14	DOE3-006B	11353	CIMMYT	2	bnlg1257	184	189
14	DOE3-006B	11353	CIMMYT	2	bnlg1265	182	204
14	DOE3-006B	11353	CIMMYT	2	bnlg1287	147	147
14	DOE3-006B	11353	CIMMYT	2	bnlg1288	115	115
14	DOE3-006B	11353	CIMMYT	2	bnlg1305	162	162
14	DOE3-006B	11353	CIMMYT	2	bnlg1325	151	173
14	DOE3-006B	11353	CIMMYT	2	bnlg1329	91	93
14	DOE3-006B	11353	CIMMYT	2	bnlg1360	115	115
14	DOE3-006B	11353	CIMMYT	2	bnlg1371	86	86
14	DOE3-006B	11353	CIMMYT	2	bnlg1429	181	189
14	DOE3-006B	11353	CIMMYT	2	bnlg1449	152	156
14	DOE3-006B	11353	CIMMYT	2	bnlg1456	•	•
14	DOE3-006B	11353	CIMMYT	2	bnlg1484	114	124
14	DOE3-006B	11353	CIMMYT	2	bnlg149	183	183
14	DOE3-006B	11353	CIMMYT	2	bnlg1520	269	290
14	DOE3-006B	11353	CIMMYT	2	bnlg1523	198	198
14	DOE3-006B	11353	CIMMYT	2	bnlg1526	122	124
14	DOE3-006B	11353	CIMMYT	2	bnlg1538	213	213
14	DOE3-006B	11353	CIMMYT	2	bnlg1605	111	136
14	DOE3-006B	11353	CIMMYT	2	bnlg1662	130	140
14	DOE3-006B	11353	CIMMYT	2	bnlg1720	225	251
14	DOE3-006B	11353	CIMMYT	2	bnlg1732	100	112
14	DOE3-006B	11353	CIMMYT	2	bnlg1740	138	167
14	DOE3-006B	11353	CIMMYT	2	bnlg1782	226	236
14	DOE3-006B	11353	CIMMYT	2	bnlg1784	249	252
14	DOE3-006B	11353	CIMMYT	2	bnlg1808	127	127
14	DOE3-006B	11353	CIMMYT	2	bnlg1831	192	200
14	DOE3-006B	11353	CIMMYT	2	bnlg1834	196	198
14	DOE3-006B	11353	CIMMYT	2	bnlg1839	•	•
14	DOE3-006B	11353	CIMMYT	2	bnlg1866	121	141
14	DOE3-006B	11353	CIMMYT	2	bnlg1890	156	156
14	DOE3-006B	11353	CIMMYT	2	bnlg1904	174	174
14	DOE3-006B	11353	CIMMYT	2	bnlg1917	129	129
14	DOE3-006B	11353	CIMMYT	2	bnlg1931	•	•
14	DOE3-006B	11353	CIMMYT	2	bnlg1940	211	239
14	DOE3-006B	11353	CIMMYT	2	bnlg2047	138	146
14	DOE3-006B	11353	CIMMYT	2	bnlg2086	246	250
14	DOE3-006B	11353	CIMMYT	2	bnlg2122	•	•
14	DOE3-006B	11353	CIMMYT	2	bnlg2132	252	252
14	DOE3-006B	11353	CIMMYT	2	bnlg2238	190	218
14	DOE3-006B	11353	CIMMYT	2	bnlg2259	177	185
14	DOE3-006B	11353	CIMMYT	2	bnlg2305	0	0
14	DOE3-006B	11353	CIMMYT	2	bnlg244	174	196
14	DOE3-006B	11353	CIMMYT	2	bnlg252	0	0
14	DOE3-006B	11353	CIMMYT	2	bnlg426	111	111
14	DOE3-006B	11353	CIMMYT	2	bnlg589	156	169
14	DOE3-006B	11353	CIMMYT	2	bnlg615	188	188
14	DOE3-006B	11353	CIMMYT	2	bnlg619	0	0
14	DOE3-006B	11353	CIMMYT	2	dupssr14	76	105
14	DOE3-006B	11353	CIMMYT	2	dupssr28	102	116
14	DOE3-006B	11353	CIMMYT	2	nc004	155	157
14	DOE3-006B	11353	CIMMYT	2	nc009	124	124
14	DOE3-006B	11353	CIMMYT	2	phi017	108	110
14	DOE3-006B	11353	CIMMYT	2	phi021	100	102
14	DOE3-006B	11353	CIMMYT	2	phi024	180	183
14	DOE3-006B	11353	CIMMYT	2	phi031	190	194
14	DOE3-006B	11353	CIMMYT	2	phi033	259	259
14	DOE3-006B	11353	CIMMYT	2	phi037	151	151
14	DOE3-006B	11353	CIMMYT	2	phi050	90	90
14	DOE3-006B	11353	CIMMYT	2	phi051	148	148
14	DOE3-006B	11353	CIMMYT	2	phi061	85	89
14	DOE3-006B	11353	CIMMYT	2	phi064	84	98
14	DOE3-006B	11353	CIMMYT	2	phi065	138	138
14	DOE3-006B	11353	CIMMYT	2	phi072	162	162
14	DOE3-006B	11353	CIMMYT	2	phi078	155	171
14	DOE3-006B	11353	CIMMYT	2	phi089	93	93
14	DOE3-006B	11353	CIMMYT	2	phi093	299	302
14	DOE3-006B	11353	CIMMYT	2	phi096	114	119
14	DOE3-006B	11353	CIMMYT	2	phi099	149	151
14	DOE3-006B	11353	CIMMYT	2	phi101	103	103
14	DOE3-006B	11353	CIMMYT	2	phi116	175	175
14	DOE3-006B	11353	CIMMYT	2	phi119	168	168
14	DOE3-006B	11353	CIMMYT	2	phi120	75	75
15	DOE3-005B	11355	CIMMYT	2	bnlg1014	150	150
15	DOE3-005B	11355	CIMMYT	2	bnlg1017	174	174
15	DOE3-005B	11355	CIMMYT	2	bnlg1018	128	138
15	DOE3-005B	11355	CIMMYT	2	bnlg1022	105	123
15	DOE3-005B	11355	CIMMYT	2	bnlg1028	0	0
15	DOE3-005B	11355	CIMMYT	2	bnlg1043	143	143
15	DOE3-005B	11355	CIMMYT	2	bnlg1046	176	195
15	DOE3-005B	11355	CIMMYT	2	bnlg105	0	0
15	DOE3-005B	11355	CIMMYT	2	bnlg1065	219	219
15	DOE3-005B	11355	CIMMYT	2	bnlg1070	220	228
15	DOE3-005B	11355	CIMMYT	2	bnlg1074	164	164
15	DOE3-005B	11355	CIMMYT	2	bnlg1079	191	199
15	DOE3-005B	11355	CIMMYT	2	bnlg1094	153	155
15	DOE3-005B	11355	CIMMYT	2	bnlg1108	120	120
15	DOE3-005B	11355	CIMMYT	2	bnlg1129	198	198
15	DOE3-005B	11355	CIMMYT	2	bnlg1131	109	109
15	DOE3-005B	11355	CIMMYT	2	bnlg1138	182	186
15	DOE3-005B	11355	CIMMYT	2	bnlg1176	194	194
15	DOE3-005B	11355	CIMMYT	2	bnlg118	110	110
15	DOE3-005B	11355	CIMMYT	2	bnlg1182	84	96
15	DOE3-005B	11355	CIMMYT	2	bnlg1189	220	220
15	DOE3-005B	11355	CIMMYT	2	bnlg1191	196	216
15	DOE3-005B	11355	CIMMYT	2	bnlg1194	0	0
15	DOE3-005B	11355	CIMMYT	2	bnlg1208	109	125
15	DOE3-005B	11355	CIMMYT	2	bnlg1209	176	190
15	DOE3-005B	11355	CIMMYT	2	bnlg1237	158	164
15	DOE3-005B	11355	CIMMYT	2	bnlg1257	180	183
15	DOE3-005B	11355	CIMMYT	2	bnlg1265	225	231
15	DOE3-005B	11355	CIMMYT	2	bnlg1287	150	150
15	DOE3-005B	11355	CIMMYT	2	bnlg1288	0	0
15	DOE3-005B	11355	CIMMYT	2	bnlg1305	166	166
15	DOE3-005B	11355	CIMMYT	2	bnlg1325	151	167
15	DOE3-005B	11355	CIMMYT	2	bnlg1329	93	95
15	DOE3-005B	11355	CIMMYT	2	bnlg1360	115	137
15	DOE3-005B	11355	CIMMYT	2	bnlg1371	126	126
15	DOE3-005B	11355	CIMMYT	2	bnlg1429	183	189
15	DOE3-005B	11355	CIMMYT	2	bnlg1449	158	158
15	DOE3-005B	11355	CIMMYT	2	bnlg1456	•	•
15	DOE3-005B	11355	CIMMYT	2	bnlg1484	128	128
15	DOE3-005B	11355	CIMMYT	2	bnlg149	173	173
15	DOE3-005B	11355	CIMMYT	2	bnlg1520	283	294
15	DOE3-005B	11355	CIMMYT	2	bnlg1523	202	202
15	DOE3-005B	11355	CIMMYT	2	bnlg1526	124	124
15	DOE3-005B	11355	CIMMYT	2	bnlg1538	217	217
15	DOE3-005B	11355	CIMMYT	2	bnlg1605	110	110
15	DOE3-005B	11355	CIMMYT	2	bnlg1662	155	167
15	DOE3-005B	11355	CIMMYT	2	bnlg1720	232	249
15	DOE3-005B	11355	CIMMYT	2	bnlg1732	102	112
15	DOE3-005B	11355	CIMMYT	2	bnlg1740	133	133
15	DOE3-005B	11355	CIMMYT	2	bnlg1782	228	228
15	DOE3-005B	11355	CIMMYT	2	bnlg1784	250	250
15	DOE3-005B	11355	CIMMYT	2	bnlg1808	129	141
15	DOE3-005B	11355	CIMMYT	2	bnlg1831	190	198
15	DOE3-005B	11355	CIMMYT	2	bnlg1834	194	195
15	DOE3-005B	11355	CIMMYT	2	bnlg1839	•	•
15	DOE3-005B	11355	CIMMYT	2	bnlg1866	121	135
15	DOE3-005B	11355	CIMMYT	2	bnlg1890	140	166
15	DOE3-005B	11355	CIMMYT	2	bnlg1904	183	208
15	DOE3-005B	11355	CIMMYT	2	bnlg1917	113	139
15	DOE3-005B	11355	CIMMYT	2	bnlg1931	176	238
15	DOE3-005B	11355	CIMMYT	2	bnlg1940	207	225
15	DOE3-005B	11355	CIMMYT	2	bnlg2047	138	156
15	DOE3-005B	11355	CIMMYT	2	bnlg2086	242	250
15	DOE3-005B	11355	CIMMYT	2	bnlg2122	218	232
15	DOE3-005B	11355	CIMMYT	2	bnlg2132	251	251
15	DOE3-005B	11355	CIMMYT	2	bnlg2238	202	207
15	DOE3-005B	11355	CIMMYT	2	bnlg2259	179	179
15	DOE3-005B	11355	CIMMYT	2	bnlg2305	176	192
15	DOE3-005B	11355	CIMMYT	2	bnlg244	168	168
15	DOE3-005B	11355	CIMMYT	2	bnlg252	158	158
15	DOE3-005B	11355	CIMMYT	2	bnlg426	123	123
15	DOE3-005B	11355	CIMMYT	2	bnlg589	196	226
15	DOE3-005B	11355	CIMMYT	2	bnlg615	188	188
15	DOE3-005B	11355	CIMMYT	2	bnlg619	231	231
15	DOE3-005B	11355	CIMMYT	2	dupssr14	76	76
15	DOE3-005B	11355	CIMMYT	2	dupssr28	117	133
15	DOE3-005B	11355	CIMMYT	2	nc004	151	159
15	DOE3-005B	11355	CIMMYT	2	nc009	125	125
15	DOE3-005B	11355	CIMMYT	2	phi017	113	113
15	DOE3-005B	11355	CIMMYT	2	phi021	96	104
15	DOE3-005B	11355	CIMMYT	2	phi024	174	174
15	DOE3-005B	11355	CIMMYT	2	phi031	194	194
15	DOE3-005B	11355	CIMMYT	2	phi033	257	263
15	DOE3-005B	11355	CIMMYT	2	phi037	158	171
15	DOE3-005B	11355	CIMMYT	2	phi050	90	92
15	DOE3-005B	11355	CIMMYT	2	phi051	149	153
15	DOE3-005B	11355	CIMMYT	2	phi061	89	89
15	DOE3-005B	11355	CIMMYT	2	phi064	84	90
15	DOE3-005B	11355	CIMMYT	2	phi065	138	138
15	DOE3-005B	11355	CIMMYT	2	phi072	154	160
15	DOE3-005B	11355	CIMMYT	2	phi078	138	138
15	DOE3-005B	11355	CIMMYT	2	phi089	93	93
15	DOE3-005B	11355	CIMMYT	2	phi093	298	302
15	DOE3-005B	11355	CIMMYT	2	phi096	99	119
15	DOE3-005B	11355	CIMMYT	2	phi099	151	151
15	DOE3-005B	11355	CIMMYT	2	phi101	103	103
15	DOE3-005B	11355	CIMMYT	2	phi116	173	173
15	DOE3-005B	11355	CIMMYT	2	phi119	172	172
15	DOE3-005B	11355	CIMMYT	2	phi120	72	78
16	DOE5G-1425	11367	CIMMYT	2	bnlg1014	155	163
16	DOE5G-1425	11367	CIMMYT	2	bnlg1017	0	0
16	DOE5G-1425	11367	CIMMYT	2	bnlg1018	124	134
16	DOE5G-1425	11367	CIMMYT	2	bnlg1022	67	67
16	DOE5G-1425	11367	CIMMYT	2	bnlg1028	157	159
16	DOE5G-1425	11367	CIMMYT	2	bnlg1043	157	189
16	DOE5G-1425	11367	CIMMYT	2	bnlg1046	176	202
16	DOE5G-1425	11367	CIMMYT	2	bnlg105	0	0
16	DOE5G-1425	11367	CIMMYT	2	bnlg1065	0	0
16	DOE5G-1425	11367	CIMMYT	2	bnlg1070	242	242
16	DOE5G-1425	11367	CIMMYT	2	bnlg1074	174	174
16	DOE5G-1425	11367	CIMMYT	2	bnlg1079	171	171
16	DOE5G-1425	11367	CIMMYT	2	bnlg1094	164	168
16	DOE5G-1425	11367	CIMMYT	2	bnlg1108	120	120
16	DOE5G-1425	11367	CIMMYT	2	bnlg1129	206	206
16	DOE5G-1425	11367	CIMMYT	2	bnlg1131	111	111
16	DOE5G-1425	11367	CIMMYT	2	bnlg1138	194	196
16	DOE5G-1425	11367	CIMMYT	2	bnlg1176	194	214
16	DOE5G-1425	11367	CIMMYT	2	bnlg118	119	119
16	DOE5G-1425	11367	CIMMYT	2	bnlg1182	84	106
16	DOE5G-1425	11367	CIMMYT	2	bnlg1189	229	229
16	DOE5G-1425	11367	CIMMYT	2	bnlg1191	178	195
16	DOE5G-1425	11367	CIMMYT	2	bnlg1194	148	148
16	DOE5G-1425	11367	CIMMYT	2	bnlg1208	123	123
16	DOE5G-1425	11367	CIMMYT	2	bnlg1209	180	186
16	DOE5G-1425	11367	CIMMYT	2	bnlg1237	154	178
16	DOE5G-1425	11367	CIMMYT	2	bnlg1257	180	183
16	DOE5G-1425	11367	CIMMYT	2	bnlg1265	224	224
16	DOE5G-1425	11367	CIMMYT	2	bnlg1287	146	152
16	DOE5G-1425	11367	CIMMYT	2	bnlg1288	113	117
16	DOE5G-1425	11367	CIMMYT	2	bnlg1305	158	170
16	DOE5G-1425	11367	CIMMYT	2	bnlg1325	155	187
16	DOE5G-1425	11367	CIMMYT	2	bnlg1329	97	99
16	DOE5G-1425	11367	CIMMYT	2	bnlg1360	139	139
16	DOE5G-1425	11367	CIMMYT	2	bnlg1371	86	87
16	DOE5G-1425	11367	CIMMYT	2	bnlg1429	185	187
16	DOE5G-1425	11367	CIMMYT	2	bnlg1449	141	145
16	DOE5G-1425	11367	CIMMYT	2	bnlg1456	176	182
16	DOE5G-1425	11367	CIMMYT	2	bnlg1484	124	124
16	DOE5G-1425	11367	CIMMYT	2	bnlg149	0	0
16	DOE5G-1425	11367	CIMMYT	2	bnlg1520	281	281
16	DOE5G-1425	11367	CIMMYT	2	bnlg1523	201	203
16	DOE5G-1425	11367	CIMMYT	2	bnlg1526	0	0
16	DOE5G-1425	11367	CIMMYT	2	bnlg1538	221	221
16	DOE5G-1425	11367	CIMMYT	2	bnlg1605	116	116
16	DOE5G-1425	11367	CIMMYT	2	bnlg1662	134	140
16	DOE5G-1425	11367	CIMMYT	2	bnlg1720	234	234
16	DOE5G-1425	11367	CIMMYT	2	bnlg1732	100	104
16	DOE5G-1425	11367	CIMMYT	2	bnlg1740	124	124
16	DOE5G-1425	11367	CIMMYT	2	bnlg1782	226	248
16	DOE5G-1425	11367	CIMMYT	2	bnlg1784	237	256
16	DOE5G-1425	11367	CIMMYT	2	bnlg1808	131	143
16	DOE5G-1425	11367	CIMMYT	2	bnlg1831	176	196
16	DOE5G-1425	11367	CIMMYT	2	bnlg1834	189	206
16	DOE5G-1425	11367	CIMMYT	2	bnlg1839	192	192
16	DOE5G-1425	11367	CIMMYT	2	bnlg1866	105	105
16	DOE5G-1425	11367	CIMMYT	2	bnlg1890	135	170
16	DOE5G-1425	11367	CIMMYT	2	bnlg1904	165	168
16	DOE5G-1425	11367	CIMMYT	2	bnlg1917	108	143
16	DOE5G-1425	11367	CIMMYT	2	bnlg1931	239	239
16	DOE5G-1425	11367	CIMMYT	2	bnlg1940	207	211
16	DOE5G-1425	11367	CIMMYT	2	bnlg2047	144	146
16	DOE5G-1425	11367	CIMMYT	2	bnlg2086	241	251
16	DOE5G-1425	11367	CIMMYT	2	bnlg2122	220	220
16	DOE5G-1425	11367	CIMMYT	2	bnlg2132	223	223
16	DOE5G-1425	11367	CIMMYT	2	bnlg2238	174	203
16	DOE5G-1425	11367	CIMMYT	2	bnlg2259	177	189
16	DOE5G-1425	11367	CIMMYT	2	bnlg2305	182	213
16	DOE5G-1425	11367	CIMMYT	2	bnlg244	160	160
16	DOE5G-1425	11367	CIMMYT	2	bnlg252	154	154
16	DOE5G-1425	11367	CIMMYT	2	bnlg426	107	107
16	DOE5G-1425	11367	CIMMYT	2	bnlg589	156	156
16	DOE5G-1425	11367	CIMMYT	2	bnlg615	204	208
16	DOE5G-1425	11367	CIMMYT	2	bnlg619	237	237
16	DOE5G-1425	11367	CIMMYT	2	dupssr14	76	76
16	DOE5G-1425	11367	CIMMYT	2	dupssr28	111	111
16	DOE5G-1425	11367	CIMMYT	2	nc004	152	156
16	DOE5G-1425	11367	CIMMYT	2	nc009	111	111
16	DOE5G-1425	11367	CIMMYT	2	phi017	105	113
16	DOE5G-1425	11367	CIMMYT	2	phi021	98	102
16	DOE5G-1425	11367	CIMMYT	2	phi024	186	186
16	DOE5G-1425	11367	CIMMYT	2	phi031	•	•
16	DOE5G-1425	11367	CIMMYT	2	phi033	257	257
16	DOE5G-1425	11367	CIMMYT	2	phi037	0	0
16	DOE5G-1425	11367	CIMMYT	2	phi050	88	88
16	DOE5G-1425	11367	CIMMYT	2	phi051	149	149
16	DOE5G-1425	11367	CIMMYT	2	phi061	81	85
16	DOE5G-1425	11367	CIMMYT	2	phi064	86	108
16	DOE5G-1425	11367	CIMMYT	2	phi065	138	138
16	DOE5G-1425	11367	CIMMYT	2	phi072	152	153
16	DOE5G-1425	11367	CIMMYT	2	phi078	129	131
16	DOE5G-1425	11367	CIMMYT	2	phi089	93	101
16	DOE5G-1425	11367	CIMMYT	2	phi093	0	0
16	DOE5G-1425	11367	CIMMYT	2	phi096	119	119
16	DOE5G-1425	11367	CIMMYT	2	phi099	153	153
16	DOE5G-1425	11367	CIMMYT	2	phi101	102	103
16	DOE5G-1425	11367	CIMMYT	2	phi116	164	173
16	DOE5G-1425	11367	CIMMYT	2	phi119	168	172
16	DOE5G-1425	11367	CIMMYT	2	phi120	69	76
17	DOE3-012A	11369	CIMMYT	7	bnlg1014	152	161
17	DOE3-012A	11369	CIMMYT	7	bnlg1017	170	184
17	DOE3-012A	11369	CIMMYT	7	bnlg1018	128	138
17	DOE3-012A	11369	CIMMYT	7	bnlg1022	125	125
17	DOE3-012A	11369	CIMMYT	7	bnlg1028	157	157
17	DOE3-012A	11369	CIMMYT	7	bnlg1043	173	173
17	DOE3-012A	11369	CIMMYT	7	bnlg1046	191	191
17	DOE3-012A	11369	CIMMYT	7	bnlg105	80	80
17	DOE3-012A	11369	CIMMYT	7	bnlg1065	219	219
17	DOE3-012A	11369	CIMMYT	7	bnlg1070	254	260
17	DOE3-012A	11369	CIMMYT	7	bnlg1074	174	176
17	DOE3-012A	11369	CIMMYT	7	bnlg1079	173	173
17	DOE3-012A	11369	CIMMYT	7	bnlg1094	180	190
17	DOE3-012A	11369	CIMMYT	7	bnlg1108	119	119
17	DOE3-012A	11369	CIMMYT	7	bnlg1129	196	196
17	DOE3-012A	11369	CIMMYT	7	bnlg1131	121	121
17	DOE3-012A	11369	CIMMYT	7	bnlg1138	196	196
17	DOE3-012A	11369	CIMMYT	7	bnlg1176	194	200
17	DOE3-012A	11369	CIMMYT	7	bnlg118	107	107
17	DOE3-012A	11369	CIMMYT	7	bnlg1182	84	102
17	DOE3-012A	11369	CIMMYT	7	bnlg1189	228	228
17	DOE3-012A	11369	CIMMYT	7	bnlg1191	0	0
17	DOE3-012A	11369	CIMMYT	7	bnlg1194	138	146
17	DOE3-012A	11369	CIMMYT	7	bnlg1208	104	119
17	DOE3-012A	11369	CIMMYT	7	bnlg1209	180	186
17	DOE3-012A	11369	CIMMYT	7	bnlg1237	163	172
17	DOE3-012A	11369	CIMMYT	7	bnlg1257	180	180
17	DOE3-012A	11369	CIMMYT	7	bnlg1265	0	0
17	DOE3-012A	11369	CIMMYT	7	bnlg1287	0	0
17	DOE3-012A	11369	CIMMYT	7	bnlg1288	117	117
17	DOE3-012A	11369	CIMMYT	7	bnlg1305	158	168
17	DOE3-012A	11369	CIMMYT	7	bnlg1325	153	171
17	DOE3-012A	11369	CIMMYT	7	bnlg1329	93	95
17	DOE3-012A	11369	CIMMYT	7	bnlg1360	115	119
17	DOE3-012A	11369	CIMMYT	7	bnlg1371	90	90
17	DOE3-012A	11369	CIMMYT	7	bnlg1429	185	202
17	DOE3-012A	11369	CIMMYT	7	bnlg1449	146	148
17	DOE3-012A	11369	CIMMYT	7	bnlg1456	172	175
17	DOE3-012A	11369	CIMMYT	7	bnlg1484	126	129
17	DOE3-012A	11369	CIMMYT	7	bnlg149	0	0
17	DOE3-012A	11369	CIMMYT	7	bnlg1520	278	283
17	DOE3-012A	11369	CIMMYT	7	bnlg1523	196	198
17	DOE3-012A	11369	CIMMYT	7	bnlg1526	0	0
17	DOE3-012A	11369	CIMMYT	7	bnlg1538	226	234
17	DOE3-012A	11369	CIMMYT	7	bnlg1605	113	113
17	DOE3-012A	11369	CIMMYT	7	bnlg1662	134	146
17	DOE3-012A	11369	CIMMYT	7	bnlg1720	0	0
17	DOE3-012A	11369	CIMMYT	7	bnlg1732	100	102
17	DOE3-012A	11369	CIMMYT	7	bnlg1740	121	121
17	DOE3-012A	11369	CIMMYT	7	bnlg1782	221	221
17	DOE3-012A	11369	CIMMYT	7	bnlg1784	237	237
17	DOE3-012A	11369	CIMMYT	7	bnlg1808	133	139
17	DOE3-012A	11369	CIMMYT	7	bnlg1831	174	174
17	DOE3-012A	11369	CIMMYT	7	bnlg1834	189	198
17	DOE3-012A	11369	CIMMYT	7	bnlg1839	188	192
17	DOE3-012A	11369	CIMMYT	7	bnlg1866	119	129
17	DOE3-012A	11369	CIMMYT	7	bnlg1890	136	142
17	DOE3-012A	11369	CIMMYT	7	bnlg1904	166	171
17	DOE3-012A	11369	CIMMYT	7	bnlg1917	109	115
17	DOE3-012A	11369	CIMMYT	7	bnlg1931	166	194
17	DOE3-012A	11369	CIMMYT	7	bnlg1940	199	213
17	DOE3-012A	11369	CIMMYT	7	bnlg2047	142	144
17	DOE3-012A	11369	CIMMYT	7	bnlg2086	242	250
17	DOE3-012A	11369	CIMMYT	7	bnlg2122	234	234
17	DOE3-012A	11369	CIMMYT	7	bnlg2132	242	244
17	DOE3-012A	11369	CIMMYT	7	bnlg2238	176	190
17	DOE3-012A	11369	CIMMYT	7	bnlg2259	183	197
17	DOE3-012A	11369	CIMMYT	7	bnlg2305	188	212
17	DOE3-012A	11369	CIMMYT	7	bnlg244	158	182
17	DOE3-012A	11369	CIMMYT	7	bnlg252	0	0
17	DOE3-012A	11369	CIMMYT	7	bnlg426	105	105
17	DOE3-012A	11369	CIMMYT	7	bnlg589	165	187
17	DOE3-012A	11369	CIMMYT	7	bnlg615	193	218
17	DOE3-012A	11369	CIMMYT	7	bnlg619	231	231
17	DOE3-012A	11369	CIMMYT	7	dupssr14	76	110
17	DOE3-012A	11369	CIMMYT	7	dupssr28	125	129
17	DOE3-012A	11369	CIMMYT	7	nc004	154	156
17	DOE3-012A	11369	CIMMYT	7	nc009	120	124
17	DOE3-012A	11369	CIMMYT	7	phi017	•	•
17	DOE3-012A	11369	CIMMYT	7	phi021	100	102
17	DOE3-012A	11369	CIMMYT	7	phi024	174	174
17	DOE3-012A	11369	CIMMYT	7	phi031	194	194
17	DOE3-012A	11369	CIMMYT	7	phi033	257	263
17	DOE3-012A	11369	CIMMYT	7	phi037	174	174
17	DOE3-012A	11369	CIMMYT	7	phi050	86	90
17	DOE3-012A	11369	CIMMYT	7	phi051	147	147
17	DOE3-012A	11369	CIMMYT	7	phi061	81	85
17	DOE3-012A	11369	CIMMYT	7	phi064	80	86
17	DOE3-012A	11369	CIMMYT	7	phi065	138	138
17	DOE3-012A	11369	CIMMYT	7	phi072	162	162
17	DOE3-012A	11369	CIMMYT	7	phi078	129	162
17	DOE3-012A	11369	CIMMYT	7	phi089	93	101
17	DOE3-012A	11369	CIMMYT	7	phi093	299	299
17	DOE3-012A	11369	CIMMYT	7	phi096	104	119
17	DOE3-012A	11369	CIMMYT	7	phi099	151	155
17	DOE3-012A	11369	CIMMYT	7	phi101	103	105
17	DOE3-012A	11369	CIMMYT	7	phi116	171	177
17	DOE3-012A	11369	CIMMYT	7	phi119	164	168
17	DOE3-012A	11369	CIMMYT	7	phi120	75	75
18	DOE5G-1518	11372	CIMMYT	1	bnlg1014	153	157
18	DOE5G-1518	11372	CIMMYT	1	bnlg1017	194	194
18	DOE5G-1518	11372	CIMMYT	1	bnlg1018	116	128
18	DOE5G-1518	11372	CIMMYT	1	bnlg1022	120	136
18	DOE5G-1518	11372	CIMMYT	1	bnlg1028	0	0
18	DOE5G-1518	11372	CIMMYT	1	bnlg1043	175	177
18	DOE5G-1518	11372	CIMMYT	1	bnlg1046	176	176
18	DOE5G-1518	11372	CIMMYT	1	bnlg105	0	0
18	DOE5G-1518	11372	CIMMYT	1	bnlg1065	241	241
18	DOE5G-1518	11372	CIMMYT	1	bnlg1070	220	246
18	DOE5G-1518	11372	CIMMYT	1	bnlg1074	174	188
18	DOE5G-1518	11372	CIMMYT	1	bnlg1079	169	179
18	DOE5G-1518	11372	CIMMYT	1	bnlg1094	154	166
18	DOE5G-1518	11372	CIMMYT	1	bnlg1108	0	0
18	DOE5G-1518	11372	CIMMYT	1	bnlg1129	196	196
18	DOE5G-1518	11372	CIMMYT	1	bnlg1131	111	111
18	DOE5G-1518	11372	CIMMYT	1	bnlg1138	192	192
18	DOE5G-1518	11372	CIMMYT	1	bnlg1176	196	196
18	DOE5G-1518	11372	CIMMYT	1	bnlg118	110	119
18	DOE5G-1518	11372	CIMMYT	1	bnlg1182	106	108
18	DOE5G-1518	11372	CIMMYT	1	bnlg1189	0	0
18	DOE5G-1518	11372	CIMMYT	1	bnlg1191	185	185
18	DOE5G-1518	11372	CIMMYT	1	bnlg1194	137	137
18	DOE5G-1518	11372	CIMMYT	1	bnlg1208	122	122
18	DOE5G-1518	11372	CIMMYT	1	bnlg1209	180	180
18	DOE5G-1518	11372	CIMMYT	1	bnlg1237	171	171
18	DOE5G-1518	11372	CIMMYT	1	bnlg1257	149	183
18	DOE5G-1518	11372	CIMMYT	1	bnlg1265	220	243
18	DOE5G-1518	11372	CIMMYT	1	bnlg1287	0	0
18	DOE5G-1518	11372	CIMMYT	1	bnlg1288	0	0
18	DOE5G-1518	11372	CIMMYT	1	bnlg1305	168	168
18	DOE5G-1518	11372	CIMMYT	1	bnlg1325	149	157
18	DOE5G-1518	11372	CIMMYT	1	bnlg1329	95	95
18	DOE5G-1518	11372	CIMMYT	1	bnlg1360	139	139
18	DOE5G-1518	11372	CIMMYT	1	bnlg1371	114	114
18	DOE5G-1518	11372	CIMMYT	1	bnlg1429	197	205
18	DOE5G-1518	11372	CIMMYT	1	bnlg1449	119	119
18	DOE5G-1518	11372	CIMMYT	1	bnlg1456	172	178
18	DOE5G-1518	11372	CIMMYT	1	bnlg1484	118	128
18	DOE5G-1518	11372	CIMMYT	1	bnlg149	0	0
18	DOE5G-1518	11372	CIMMYT	1	bnlg1520	294	296
18	DOE5G-1518	11372	CIMMYT	1	bnlg1523	195	195
18	DOE5G-1518	11372	CIMMYT	1	bnlg1526	106	106
18	DOE5G-1518	11372	CIMMYT	1	bnlg1538	210	210
18	DOE5G-1518	11372	CIMMYT	1	bnlg1605	110	110
18	DOE5G-1518	11372	CIMMYT	1	bnlg1662	149	149
18	DOE5G-1518	11372	CIMMYT	1	bnlg1720	230	230
18	DOE5G-1518	11372	CIMMYT	1	bnlg1732	100	100
18	DOE5G-1518	11372	CIMMYT	1	bnlg1740	166	166
18	DOE5G-1518	11372	CIMMYT	1	bnlg1782	228	228
18	DOE5G-1518	11372	CIMMYT	1	bnlg1784	237	246
18	DOE5G-1518	11372	CIMMYT	1	bnlg1808	131	133
18	DOE5G-1518	11372	CIMMYT	1	bnlg1831	176	186
18	DOE5G-1518	11372	CIMMYT	1	bnlg1834	189	189
18	DOE5G-1518	11372	CIMMYT	1	bnlg1839	194	194
18	DOE5G-1518	11372	CIMMYT	1	bnlg1866	113	127
18	DOE5G-1518	11372	CIMMYT	1	bnlg1890	135	146
18	DOE5G-1518	11372	CIMMYT	1	bnlg1904	168	183
18	DOE5G-1518	11372	CIMMYT	1	bnlg1917	108	119
18	DOE5G-1518	11372	CIMMYT	1	bnlg1931	166	239
18	DOE5G-1518	11372	CIMMYT	1	bnlg1940	199	211
18	DOE5G-1518	11372	CIMMYT	1	bnlg2047	141	141
18	DOE5G-1518	11372	CIMMYT	1	bnlg2086	250	250
18	DOE5G-1518	11372	CIMMYT	1	bnlg2122	232	232
18	DOE5G-1518	11372	CIMMYT	1	bnlg2132	244	253
18	DOE5G-1518	11372	CIMMYT	1	bnlg2238	191	191
18	DOE5G-1518	11372	CIMMYT	1	bnlg2259	173	195
18	DOE5G-1518	11372	CIMMYT	1	bnlg2305	197	197
18	DOE5G-1518	11372	CIMMYT	1	bnlg244	173	173
18	DOE5G-1518	11372	CIMMYT	1	bnlg252	152	154
18	DOE5G-1518	11372	CIMMYT	1	bnlg426	105	115
18	DOE5G-1518	11372	CIMMYT	1	bnlg589	0	0
18	DOE5G-1518	11372	CIMMYT	1	bnlg615	218	220
18	DOE5G-1518	11372	CIMMYT	1	bnlg619	244	244
18	DOE5G-1518	11372	CIMMYT	1	dupssr14	101	101
18	DOE5G-1518	11372	CIMMYT	1	dupssr28	0	0
18	DOE5G-1518	11372	CIMMYT	1	nc004	154	154
18	DOE5G-1518	11372	CIMMYT	1	nc009	111	111
18	DOE5G-1518	11372	CIMMYT	1	phi017	113	113
18	DOE5G-1518	11372	CIMMYT	1	phi021	100	100
18	DOE5G-1518	11372	CIMMYT	1	phi024	174	186
18	DOE5G-1518	11372	CIMMYT	1	phi031	0	0
18	DOE5G-1518	11372	CIMMYT	1	phi033	251	251
18	DOE5G-1518	11372	CIMMYT	1	phi037	174	174
18	DOE5G-1518	11372	CIMMYT	1	phi050	92	92
18	DOE5G-1518	11372	CIMMYT	1	phi051	147	151
18	DOE5G-1518	11372	CIMMYT	1	phi061	93	93
18	DOE5G-1518	11372	CIMMYT	1	phi064	86	88
18	DOE5G-1518	11372	CIMMYT	1	phi065	138	138
18	DOE5G-1518	11372	CIMMYT	1	phi072	157	161
18	DOE5G-1518	11372	CIMMYT	1	phi078	130	130
18	DOE5G-1518	11372	CIMMYT	1	phi089	94	101
18	DOE5G-1518	11372	CIMMYT	1	phi093	0	0
18	DOE5G-1518	11372	CIMMYT	1	phi096	•	•
18	DOE5G-1518	11372	CIMMYT	1	phi099	151	151
18	DOE5G-1518	11372	CIMMYT	1	phi101	102	102
18	DOE5G-1518	11372	CIMMYT	1	phi116	171	171
18	DOE5G-1518	11372	CIMMYT	1	phi119	164	164
18	DOE5G-1518	11372	CIMMYT	1	phi120	70	79
19	DOE5G-1309	11373	CIMMYT	1	bnlg1014	153	153
19	DOE5G-1309	11373	CIMMYT	1	bnlg1017	174	174
19	DOE5G-1309	11373	CIMMYT	1	bnlg1018	116	116
19	DOE5G-1309	11373	CIMMYT	1	bnlg1022	67	67
19	DOE5G-1309	11373	CIMMYT	1	bnlg1028	148	148
19	DOE5G-1309	11373	CIMMYT	1	bnlg1043	159	161
19	DOE5G-1309	11373	CIMMYT	1	bnlg1046	176	176
19	DOE5G-1309	11373	CIMMYT	1	bnlg105	0	0
19	DOE5G-1309	11373	CIMMYT	1	bnlg1065	219	230
19	DOE5G-1309	11373	CIMMYT	1	bnlg1070	250	250
19	DOE5G-1309	11373	CIMMYT	1	bnlg1074	174	214
19	DOE5G-1309	11373	CIMMYT	1	bnlg1079	0	0
19	DOE5G-1309	11373	CIMMYT	1	bnlg1094	153	153
19	DOE5G-1309	11373	CIMMYT	1	bnlg1108	119	126
19	DOE5G-1309	11373	CIMMYT	1	bnlg1129	198	198
19	DOE5G-1309	11373	CIMMYT	1	bnlg1131	111	113
19	DOE5G-1309	11373	CIMMYT	1	bnlg1138	194	196
19	DOE5G-1309	11373	CIMMYT	1	bnlg1176	190	214
19	DOE5G-1309	11373	CIMMYT	1	bnlg118	110	110
19	DOE5G-1309	11373	CIMMYT	1	bnlg1182	86	112
19	DOE5G-1309	11373	CIMMYT	1	bnlg1189	0	0
19	DOE5G-1309	11373	CIMMYT	1	bnlg1191	0	0
19	DOE5G-1309	11373	CIMMYT	1	bnlg1194	137	139
19	DOE5G-1309	11373	CIMMYT	1	bnlg1208	108	108
19	DOE5G-1309	11373	CIMMYT	1	bnlg1209	180	186
19	DOE5G-1309	11373	CIMMYT	1	bnlg1237	167	168
19	DOE5G-1309	11373	CIMMYT	1	bnlg1257	180	183
19	DOE5G-1309	11373	CIMMYT	1	bnlg1265	204	204
19	DOE5G-1309	11373	CIMMYT	1	bnlg1287	148	148
19	DOE5G-1309	11373	CIMMYT	1	bnlg1288	0	0
19	DOE5G-1309	11373	CIMMYT	1	bnlg1305	166	170
19	DOE5G-1309	11373	CIMMYT	1	bnlg1325	177	191
19	DOE5G-1309	11373	CIMMYT	1	bnlg1329	95	99
19	DOE5G-1309	11373	CIMMYT	1	bnlg1360	119	119
19	DOE5G-1309	11373	CIMMYT	1	bnlg1371	87	90
19	DOE5G-1309	11373	CIMMYT	1	bnlg1429	195	195
19	DOE5G-1309	11373	CIMMYT	1	bnlg1449	176	180
19	DOE5G-1309	11373	CIMMYT	1	bnlg1456	176	178
19	DOE5G-1309	11373	CIMMYT	1	bnlg1484	131	156
19	DOE5G-1309	11373	CIMMYT	1	bnlg149	183	183
19	DOE5G-1309	11373	CIMMYT	1	bnlg1520	285	290
19	DOE5G-1309	11373	CIMMYT	1	bnlg1523	0	0
19	DOE5G-1309	11373	CIMMYT	1	bnlg1526	118	118
19	DOE5G-1309	11373	CIMMYT	1	bnlg1538	218	223
19	DOE5G-1309	11373	CIMMYT	1	bnlg1605	116	118
19	DOE5G-1309	11373	CIMMYT	1	bnlg1662	147	150
19	DOE5G-1309	11373	CIMMYT	1	bnlg1720	235	235
19	DOE5G-1309	11373	CIMMYT	1	bnlg1732	98	100
19	DOE5G-1309	11373	CIMMYT	1	bnlg1740	121	133
19	DOE5G-1309	11373	CIMMYT	1	bnlg1782	242	273
19	DOE5G-1309	11373	CIMMYT	1	bnlg1784	241	253
19	DOE5G-1309	11373	CIMMYT	1	bnlg1808	131	131
19	DOE5G-1309	11373	CIMMYT	1	bnlg1831	174	188
19	DOE5G-1309	11373	CIMMYT	1	bnlg1834	190	192
19	DOE5G-1309	11373	CIMMYT	1	bnlg1839	0	0
19	DOE5G-1309	11373	CIMMYT	1	bnlg1866	115	129
19	DOE5G-1309	11373	CIMMYT	1	bnlg1890	148	148
19	DOE5G-1309	11373	CIMMYT	1	bnlg1904	166	168
19	DOE5G-1309	11373	CIMMYT	1	bnlg1917	121	121
19	DOE5G-1309	11373	CIMMYT	1	bnlg1931	166	239
19	DOE5G-1309	11373	CIMMYT	1	bnlg1940	224	224
19	DOE5G-1309	11373	CIMMYT	1	bnlg2047	138	144
19	DOE5G-1309	11373	CIMMYT	1	bnlg2086	266	266
19	DOE5G-1309	11373	CIMMYT	1	bnlg2122	232	232
19	DOE5G-1309	11373	CIMMYT	1	bnlg2132	223	223
19	DOE5G-1309	11373	CIMMYT	1	bnlg2238	169	199
19	DOE5G-1309	11373	CIMMYT	1	bnlg2259	173	173
19	DOE5G-1309	11373	CIMMYT	1	bnlg2305	176	176
19	DOE5G-1309	11373	CIMMYT	1	bnlg244	170	170
19	DOE5G-1309	11373	CIMMYT	1	bnlg252	161	161
19	DOE5G-1309	11373	CIMMYT	1	bnlg426	107	113
19	DOE5G-1309	11373	CIMMYT	1	bnlg589	169	187
19	DOE5G-1309	11373	CIMMYT	1	bnlg615	204	209
19	DOE5G-1309	11373	CIMMYT	1	bnlg619	226	252
19	DOE5G-1309	11373	CIMMYT	1	dupssr14	76	124
19	DOE5G-1309	11373	CIMMYT	1	dupssr28	96	96
19	DOE5G-1309	11373	CIMMYT	1	nc004	152	154
19	DOE5G-1309	11373	CIMMYT	1	nc009	111	122
19	DOE5G-1309	11373	CIMMYT	1	phi017	108	108
19	DOE5G-1309	11373	CIMMYT	1	phi021	98	100
19	DOE5G-1309	11373	CIMMYT	1	phi024	186	186
19	DOE5G-1309	11373	CIMMYT	1	phi031	0	0
19	DOE5G-1309	11373	CIMMYT	1	phi033	251	251
19	DOE5G-1309	11373	CIMMYT	1	phi037	0	0
19	DOE5G-1309	11373	CIMMYT	1	phi050	88	98
19	DOE5G-1309	11373	CIMMYT	1	phi051	147	147
19	DOE5G-1309	11373	CIMMYT	1	phi061	85	85
19	DOE5G-1309	11373	CIMMYT	1	phi064	100	100
19	DOE5G-1309	11373	CIMMYT	1	phi065	138	158
19	DOE5G-1309	11373	CIMMYT	1	phi072	140	152
19	DOE5G-1309	11373	CIMMYT	1	phi078	129	129
19	DOE5G-1309	11373	CIMMYT	1	phi089	101	101
19	DOE5G-1309	11373	CIMMYT	1	phi093	290	298
19	DOE5G-1309	11373	CIMMYT	1	phi096	119	119
19	DOE5G-1309	11373	CIMMYT	1	phi099	151	151
19	DOE5G-1309	11373	CIMMYT	1	phi101	103	103
19	DOE5G-1309	11373	CIMMYT	1	phi116	171	177
19	DOE5G-1309	11373	CIMMYT	1	phi119	164	164
19	DOE5G-1309	11373	CIMMYT	1	phi120	75	75
20	DOE5G-1397	11374	CIMMYT	1	bnlg1014	150	154
20	DOE5G-1397	11374	CIMMYT	1	bnlg1017	174	174
20	DOE5G-1397	11374	CIMMYT	1	bnlg1018	120	120
20	DOE5G-1397	11374	CIMMYT	1	bnlg1022	67	137
20	DOE5G-1397	11374	CIMMYT	1	bnlg1028	0	0
20	DOE5G-1397	11374	CIMMYT	1	bnlg1043	165	175
20	DOE5G-1397	11374	CIMMYT	1	bnlg1046	177	198
20	DOE5G-1397	11374	CIMMYT	1	bnlg105	0	0
20	DOE5G-1397	11374	CIMMYT	1	bnlg1065	219	219
20	DOE5G-1397	11374	CIMMYT	1	bnlg1070	250	256
20	DOE5G-1397	11374	CIMMYT	1	bnlg1074	0	0
20	DOE5G-1397	11374	CIMMYT	1	bnlg1079	173	192
20	DOE5G-1397	11374	CIMMYT	1	bnlg1094	168	170
20	DOE5G-1397	11374	CIMMYT	1	bnlg1108	116	120
20	DOE5G-1397	11374	CIMMYT	1	bnlg1129	194	200
20	DOE5G-1397	11374	CIMMYT	1	bnlg1131	113	113
20	DOE5G-1397	11374	CIMMYT	1	bnlg1138	196	211
20	DOE5G-1397	11374	CIMMYT	1	bnlg1176	198	212
20	DOE5G-1397	11374	CIMMYT	1	bnlg118	110	110
20	DOE5G-1397	11374	CIMMYT	1	bnlg1182	82	84
20	DOE5G-1397	11374	CIMMYT	1	bnlg1189	234	234
20	DOE5G-1397	11374	CIMMYT	1	bnlg1191	193	215
20	DOE5G-1397	11374	CIMMYT	1	bnlg1194	143	143
20	DOE5G-1397	11374	CIMMYT	1	bnlg1208	108	108
20	DOE5G-1397	11374	CIMMYT	1	bnlg1209	172	176
20	DOE5G-1397	11374	CIMMYT	1	bnlg1237	168	168
20	DOE5G-1397	11374	CIMMYT	1	bnlg1257	176	180
20	DOE5G-1397	11374	CIMMYT	1	bnlg1265	172	204
20	DOE5G-1397	11374	CIMMYT	1	bnlg1287	0	0
20	DOE5G-1397	11374	CIMMYT	1	bnlg1288	117	117
20	DOE5G-1397	11374	CIMMYT	1	bnlg1305	156	156
20	DOE5G-1397	11374	CIMMYT	1	bnlg1325	141	149
20	DOE5G-1397	11374	CIMMYT	1	bnlg1329	95	95
20	DOE5G-1397	11374	CIMMYT	1	bnlg1360	125	147
20	DOE5G-1397	11374	CIMMYT	1	bnlg1371	89	89
20	DOE5G-1397	11374	CIMMYT	1	bnlg1429	189	189
20	DOE5G-1397	11374	CIMMYT	1	bnlg1449	0	0
20	DOE5G-1397	11374	CIMMYT	1	bnlg1456	174	176
20	DOE5G-1397	11374	CIMMYT	1	bnlg1484	117	123
20	DOE5G-1397	11374	CIMMYT	1	bnlg149	181	181
20	DOE5G-1397	11374	CIMMYT	1	bnlg1520	300	300
20	DOE5G-1397	11374	CIMMYT	1	bnlg1523	198	198
20	DOE5G-1397	11374	CIMMYT	1	bnlg1526	128	128
20	DOE5G-1397	11374	CIMMYT	1	bnlg1538	221	236
20	DOE5G-1397	11374	CIMMYT	1	bnlg1605	108	117
20	DOE5G-1397	11374	CIMMYT	1	bnlg1662	134	134
20	DOE5G-1397	11374	CIMMYT	1	bnlg1720	0	0
20	DOE5G-1397	11374	CIMMYT	1	bnlg1732	100	106
20	DOE5G-1397	11374	CIMMYT	1	bnlg1740	122	135
20	DOE5G-1397	11374	CIMMYT	1	bnlg1782	238	260
20	DOE5G-1397	11374	CIMMYT	1	bnlg1784	237	237
20	DOE5G-1397	11374	CIMMYT	1	bnlg1808	130	130
20	DOE5G-1397	11374	CIMMYT	1	bnlg1831	174	176
20	DOE5G-1397	11374	CIMMYT	1	bnlg1834	189	189
20	DOE5G-1397	11374	CIMMYT	1	bnlg1839	175	175
20	DOE5G-1397	11374	CIMMYT	1	bnlg1866	105	105
20	DOE5G-1397	11374	CIMMYT	1	bnlg1890	103	149
20	DOE5G-1397	11374	CIMMYT	1	bnlg1904	165	199
20	DOE5G-1397	11374	CIMMYT	1	bnlg1917	123	123
20	DOE5G-1397	11374	CIMMYT	1	bnlg1931	•	•
20	DOE5G-1397	11374	CIMMYT	1	bnlg1940	207	207
20	DOE5G-1397	11374	CIMMYT	1	bnlg2047	146	146
20	DOE5G-1397	11374	CIMMYT	1	bnlg2086	223	240
20	DOE5G-1397	11374	CIMMYT	1	bnlg2122	232	243
20	DOE5G-1397	11374	CIMMYT	1	bnlg2132	231	245
20	DOE5G-1397	11374	CIMMYT	1	bnlg2238	178	203
20	DOE5G-1397	11374	CIMMYT	1	bnlg2259	173	185
20	DOE5G-1397	11374	CIMMYT	1	bnlg2305	176	182
20	DOE5G-1397	11374	CIMMYT	1	bnlg244	171	171
20	DOE5G-1397	11374	CIMMYT	1	bnlg252	154	154
20	DOE5G-1397	11374	CIMMYT	1	bnlg426	115	127
20	DOE5G-1397	11374	CIMMYT	1	bnlg589	156	157
20	DOE5G-1397	11374	CIMMYT	1	bnlg615	194	202
20	DOE5G-1397	11374	CIMMYT	1	bnlg619	239	244
20	DOE5G-1397	11374	CIMMYT	1	dupssr14	76	76
20	DOE5G-1397	11374	CIMMYT	1	dupssr28	102	104
20	DOE5G-1397	11374	CIMMYT	1	nc004	150	158
20	DOE5G-1397	11374	CIMMYT	1	nc009	111	124
20	DOE5G-1397	11374	CIMMYT	1	phi017	0	0
20	DOE5G-1397	11374	CIMMYT	1	phi021	96	104
20	DOE5G-1397	11374	CIMMYT	1	phi024	177	177
20	DOE5G-1397	11374	CIMMYT	1	phi031	•	•
20	DOE5G-1397	11374	CIMMYT	1	phi033	251	251
20	DOE5G-1397	11374	CIMMYT	1	phi037	174	174
20	DOE5G-1397	11374	CIMMYT	1	phi050	90	90
20	DOE5G-1397	11374	CIMMYT	1	phi051	146	146
20	DOE5G-1397	11374	CIMMYT	1	phi061	85	85
20	DOE5G-1397	11374	CIMMYT	1	phi064	84	84
20	DOE5G-1397	11374	CIMMYT	1	phi065	138	158
20	DOE5G-1397	11374	CIMMYT	1	phi072	148	150
20	DOE5G-1397	11374	CIMMYT	1	phi078	130	140
20	DOE5G-1397	11374	CIMMYT	1	phi089	93	93
20	DOE5G-1397	11374	CIMMYT	1	phi093	0	0
20	DOE5G-1397	11374	CIMMYT	1	phi096	0	0
20	DOE5G-1397	11374	CIMMYT	1	phi099	151	153
20	DOE5G-1397	11374	CIMMYT	1	phi101	99	103
20	DOE5G-1397	11374	CIMMYT	1	phi116	0	0
20	DOE5G-1397	11374	CIMMYT	1	phi119	170	170
20	DOE5G-1397	11374	CIMMYT	1	phi120	76	76
21	DOE3-004B	11376	CIMMYT	2	bnlg1014	0	0
21	DOE3-004B	11376	CIMMYT	2	bnlg1017	176	176
21	DOE3-004B	11376	CIMMYT	2	bnlg1018	122	136
21	DOE3-004B	11376	CIMMYT	2	bnlg1022	67	140
21	DOE3-004B	11376	CIMMYT	2	bnlg1028	0	0
21	DOE3-004B	11376	CIMMYT	2	bnlg1043	159	171
21	DOE3-004B	11376	CIMMYT	2	bnlg1046	175	175
21	DOE3-004B	11376	CIMMYT	2	bnlg105	100	100
21	DOE3-004B	11376	CIMMYT	2	bnlg1065	223	237
21	DOE3-004B	11376	CIMMYT	2	bnlg1070	244	246
21	DOE3-004B	11376	CIMMYT	2	bnlg1074	166	192
21	DOE3-004B	11376	CIMMYT	2	bnlg1079	183	183
21	DOE3-004B	11376	CIMMYT	2	bnlg1094	153	155
21	DOE3-004B	11376	CIMMYT	2	bnlg1108	124	124
21	DOE3-004B	11376	CIMMYT	2	bnlg1129	157	198
21	DOE3-004B	11376	CIMMYT	2	bnlg1131	103	111
21	DOE3-004B	11376	CIMMYT	2	bnlg1138	186	200
21	DOE3-004B	11376	CIMMYT	2	bnlg1176	202	208
21	DOE3-004B	11376	CIMMYT	2	bnlg118	110	110
[truncated: 24,137 more rows]
