# Supplementary material for: A Geospatial Modelling Approach Integrating Archaeobotany and Genetics to Trace the Origin and Dispersal of Domesticated Plants
Source: PLoS One. 2010 Aug 11;5(8):e12060. doi: 10.1371/journal.pone.0012060 (PMC2920323; doi:10.1371/journal.pone.0012060)
Supplement: File S5 — Plant samples maize SSR data. Excel file with further information on the samples used in the SSR analysis of File 4, from ref. 22. The IDs were corrected to match IDs of file 4. (0.13 MB XLS) [file pone.0012060.s005.xls]

## Sheet: test
UniqueID	Taxon	Source	Accession	COLLECTION	Longitude	Latitude	Altitude	RACE	Color_Group	Country	PROVINCE	PRIN1	PRIN2	x	y	Wild species
1	Zea mays ssp. mexicana	CIMMYT	8750	K-66-1	W98:49	N19:03	2340	Chalco	ssp. mexicana	Mexico	Mexico	-0.94837	-1.92611	-98.8167	19.05	Yes
2	Zea mays ssp. parviglumis	CIMMYT	8756	K-67-6	W99:28	N17:26	1350	Balsas	ssp. parviglumis	Mexico	Guerrero	-1.16712	-1.78426	-99.4667	17.4333	Yes
3	Zea mays ssp. parviglumis	CIMMYT	8758	K-67-7	W99:46	N18:22	1560	Balsas	ssp. parviglumis	Mexico	Guerrero	-0.1747	-1.30205	-99.7667	18.3667	Yes
4	Zea mays ssp. parviglumis	CIMMYT	8761	K-67-15	W100:52	N19:22	1120	Balsas	ssp. parviglumis	Mexico	Michoacan	-0.32208	-0.32462	-100.867	19.3667	Yes
5	Zea mays ssp. parviglumis	CIMMYT	8762	K-67-17	W100:09	N18:54	1390	Balsas	ssp. parviglumis	Mexico	Mexico	-0.9178	-1.55587	-100.15	18.9	Yes
6	Zea mays ssp. parviglumis	CIMMYT	8763	K-67-20	W101:52	N19:30	1110	Balsas	ssp. parviglumis	Mexico	Michoacan	-0.2858	-1.03648	-101.867	19.5	Yes
7	Zea mays ssp. parviglumis	CIMMYT	8766	K-67-23	W100:33	N19:11	1040	Balsas	ssp. parviglumis	Mexico	Michoacan	-0.31833	-1.31717	-100.55	19.1833	Yes
8	Zea mays ssp. mexicana	CIMMYT	8768	K-68-1	W98:59	N19:13	2400	Chalco	ssp. mexicana	Mexico	Distrito Federal	-0.96461	-1.82351	-98.9833	19.2167	Yes
9	Zea mays ssp. mexicana	CIMMYT	8771	K-69-3	W102:05	N20:09	1800	Central Plateau	ssp. mexicana	Mexico	Michoacan	-1.30376	-1.78701	-102.083	20.15	Yes
10	Zea mays ssp. parviglumis	CIMMYT	8776	K-71-4	W99:28	N17:24	900	Balsas	ssp. parviglumis	Mexico	Guerrero	-1.06032	-0.87122	-99.4667	17.4	Yes
11	Zea mays ssp. parviglumis	CIMMYT	8781	W-71-2	W100:11	N18:21	1200	Balsas	ssp. parviglumis	Mexico	Guerrero	-0.75554	-1.06884	-100.183	18.35	Yes
12	Zea mays ssp. parviglumis	CIMMYT	8783	W-71-4	W99:48	N18:19	1580	Balsas	ssp. parviglumis	Mexico	Guerrero	-0.26	-0.90657	-99.8	18.3167	Yes
13	Zea mays ssp. parviglumis	CIMMYT	8784	B-72-1	W99:24	N17:24	1300	Balsas	ssp. parviglumis	Mexico	Guerrero	-1.24014	-1.67246	-99.4	17.4	Yes
14	Zea mays ssp. parviglumis	CIMMYT	11353	K-67-8	W99:47	N18:21	1570	Balsas	ssp. parviglumis	Mexico	Guerrero	-0.70496	-1.26642	-99.7833	18.35	Yes
15	Zea mays ssp. parviglumis	CIMMYT	11355	K-67-10	W99:54	N18:24	1800	Balsas	ssp. parviglumis	Mexico	Guerrero	-0.66563	-1.10391	-99.9	18.4	Yes
16	Zea mays ssp. mexicana	CIMMYT	11367	K-69-5	W101:20	N19:54	1800	Central Plateau	ssp. mexicana	Mexico	Michoacan	-1.27862	-1.4619	-101.333	19.9	Yes
17	Zea mays ssp. mexicana	CIMMYT	11369	K-69-7	W101:05	N20:10	1925	Central Plateau	ssp. mexicana	Mexico	Guanajuato	-1.1854	-1.88136	-101.083	20.1667	Yes
18	Zea mays ssp. mexicana	CIMMYT	11372	K-69-10	W101:13	N20:05	2100	Central Plateau	ssp. mexicana	Mexico	Guanajuato	-1.50162	-2.34286	-101.217	20.0833	Yes
19	Zea mays ssp. mexicana	CIMMYT	11373	K-69-11	W101:14	N20:03	2150	Central Plateau	ssp. mexicana	Mexico	Guanajuato	-0.99561	-1.78956	-101.233	20.05	Yes
20	Zea mays ssp. mexicana	CIMMYT	11374	K-69-12	W98:53	N19:21	2200	Chalco	ssp. mexicana	Mexico	Mexico	-1.69623	-2.16725	-98.8833	19.35	Yes
21	Zea mays ssp. parviglumis	CIMMYT	11376	K-69-14	W99:30	N17:17	1150	Balsas	ssp. parviglumis	Mexico	Guerrero	-1.13863	-1.12509	-99.5	17.2833	Yes
22	Zea mays ssp. mexicana	CIMMYT	11386	WST-85-1	W98:55	N19:16	2200	Chalco	ssp. mexicana	Mexico	Mexico	-1.75496	-2.07216	-98.9167	19.2667	Yes
23	Zea mays ssp. parviglumis	CIMMYT	11388	WST-85-3	W96:30	N17:00	_	Balsas	ssp. parviglumis	Mexico	Oaxaca	-0.89856	-1.11962	-96.5	17	Yes
24	Zea mays ssp. mexicana	CIMMYT	11392	WST-92-1	W104:29	N24:01	1950	Central Plateau	ssp. mexicana	Mexico	Durango	-1.20127	-1.99772	-104.483	24.0167	Yes
25	Zea mays ssp. mexicana	CIMMYT	11395	WST-92-4	W101:08	N20:01	1810	Central Plateau	ssp. mexicana	Mexico	Michoacan	-0.65194	-1.9406	-101.133	20.0167	Yes
26	Zea mays ssp. mexicana	CIMMYT	11400	WS-92-9	W98:57	N19:24	2200	Chalco	ssp. mexicana	Mexico	Mexico	-1.09282	-2.22736	-98.95	19.4	Yes
27	Zea mays ssp. mexicana	CIMMYT	11408	WS-92-17	W101:36	N19:24	2320	Central Plateau	ssp. mexicana	Mexico	Michoacan	-1.11451	-2.22488	-101.6	19.4	Yes
28	Zea mays ssp. mexicana	CIMMYT	12825	TKR-93-1	W101:13	N19:53	1650	Central Plateau	ssp. mexicana	Mexico	Michoacan	-1.09336	-2.40646	-101.217	19.8833	Yes
29	Zea mays ssp. mexicana	CIMMYT	13788	JSG-311	W97:32	N19:05	2425	Chalco	ssp. mexicana	Mexico	Puebla	-1.57401	-1.5909	-97.5333	19.0833	Yes
30	Zea mays ssp. mexicana	CIMMYT	13792	JSG-318	W99:27	N19:16	2500	Chalco	ssp. mexicana	Mexico	Mexico	-1.4286	-2.14186	-99.45	19.2667	Yes
31	Zea mays ssp. mexicana	CIMMYT	13793	JSG-319	W99:33	N19:12	2540	Chalco	ssp. mexicana	Mexico	Mexico	-1.12088	-1.78164	-99.55	19.2	Yes
32	Zea mays ssp. mays	CIMMYT	ARG 539	_	W65:21	S23:12	2287	OKE	Other South America	Argentina	_	2.01361	0.46909	-65.35	-23.2	No
33	Zea mays ssp. mays	CIMMYT	ARG I	_	W62:00	S29:00	1554	CRISTAL SULINO	Other South America	Argentina	_	1.96565	0.87669	-62	-29	No
34	Zea mays ssp. mays	CIMMYT	BOL I	_	W58:00	S20:00	457	MOROTI PRECOCE	Other South America	Bolivia	_	2.16195	0.9337	-58	-20	No
35	Zea mays ssp. mays	CIMMYT	CHH 138	_	W108:16	N29:41	2210	APACHITO	Northern Mexico	Mexico	_	-0.67241	0.96612	-108.267	29.6833	No
36	Zea mays ssp. mays	CIMMYT	CHH 160	_	W107:29	N28:34	2040	GORDO	Northern Mexico	Mexico	_	0.1575	0.51979	-107.483	28.5667	No
37	Zea mays ssp. mays	CIMMYT	CHS 204	_	W92:03	N16:08	1600	TEHUA	Guatemala & Southern Mexico	Mexico	_	0.80572	0.22049	-92.05	16.1333	No
38	Zea mays ssp. mays	CIMMYT	COM AS	_	W89:20	N13:45	200	AMARILLO SALVADORENO	Guatemala & Southern Mexico	El Salvador	_	0.19449	0.10519	-89.3333	13.75	No
39	Zea mays ssp. mays	CIMMYT	CUB 65	_	W82:40	N23:05	183	CUBAN FLINT	Carribean	Cuba	_	0.6574	0.15819	-82.6667	23.0833	No
40	Zea mays ssp. mays	CIMMYT	CUB 67	_	W76:27	N20:53	305	TUSON	Carribean	Cuba	_	0.30219	-0.30154	-76.45	20.8833	No
41	Zea mays ssp. mays	CIMMYT	DGO 123	_	W106:58	N24:58	500	BOFO	Lowland western & northern Mexico	Mexico	_	0.13499	-0.17901	-106.967	24.9667	No
42	Zea mays ssp. mays	CIMMYT	GUA 145	_	W90:20	N15:01	1006	NAL TEL BTB	Guatemala & Southern Mexico	Guatemala	_	0.43177	0.12257	-90.3333	15.0167	No
43	Zea mays ssp. mays	CIMMYT	GUA 159	_	W91:25	N14:37	1067	N DE T CALIENTE	Guatemala & Southern Mexico	Guatemala	_	0.03182	0.40539	-91.4167	14.6167	No
44	Zea mays ssp. mays	CIMMYT	GUA 162	_	W91:07	N15:07	1860	QUICHENO EARLY	Guatemala & Southern Mexico	Guatemala	_	0.33322	0.01628	-91.1167	15.1167	No
45	Zea mays ssp. mays	CIMMYT	GUA 220	_	W89:34	N14:38	793	NAL TEL ATB	Guatemala & Southern Mexico	Guatemala	_	0.52463	-0.08115	-89.5667	14.6333	No
46	Zea mays ssp. mays	CIMMYT	GUA 4	_	W91:48	N15:34	1829	OLOTON	Guatemala & Southern Mexico	Guatemala	_	0.16093	-0.14768	-91.8	15.5667	No
47	Zea mays ssp. mays	CIMMYT	GUA 456	_	W90:10	N16:31	183	TUXPENO	Guatemala & Southern Mexico	Guatemala	_	1.23603	0.68953	-90.1667	16.5167	No
48	Zea mays ssp. mays	CIMMYT	GUA 458	_	W91:50	N15:05	2530	NAL TEL OCHO	Guatemala & Southern Mexico	Guatemala	_	0.66109	0.33763	-91.8333	15.0833	No
49	Zea mays ssp. mays	CIMMYT	GUA 500	_	W91:33	N15:02	2774	NAL TEL BTA	Guatemala & Southern Mexico	Guatemala	_	0.47287	-0.02606	-91.55	15.0333	No
50	Zea mays ssp. mays	CIMMYT	GUA 79	_	W91:22	N14:29	290	TEPECINTLE	Guatemala & Southern Mexico	Guatemala	_	1.28046	-0.4257	-91.3667	14.4833	No
51	Zea mays ssp. mays	CIMMYT	MOR 17	_	W99:00	N18:45	_	PEPITILLA	Highland Mexico	Mexico	_	0.68115	-0.15184	-99	18.75	No
52	Zea mays ssp. mays	CIMMYT	RGS XX	_	W55:00	S30:00	213	LENHA	Other South America	BR	_	1.10246	0.61548	-55	-30	No
53	Zea mays ssp. huehuetenangenis	GWB	Beadle 2072	Beadle 2072	W91:45	N15:40	1250	Huehuetenango	ssp. huehuetenangensis	Guatemala	Huehuetenango	-1.42013	-1.31486	-91.75	15.6667	Yes
54	Zea mays ssp. mexicana	GWB	Beadle s.n.	Beadle s.n.	W106:58	N26:14	1850	Nobogame	ssp. mexicana	Mexico	Chihuahua	-1.51836	-2.10429	-106.967	26.2333	Yes
55	Zea mays ssp. huehuetenangenis	HHI	Iltis G-120	Iltis G-120	W91:46	N15:39	1350	Huehuetenango	ssp. huehuetenangensis	Guatemala	Huehuetenango	-0.8324	-1.4968	-91.7667	15.65	Yes
56	Zea mays ssp. huehuetenangenis	HHI	Iltis G-120	Iltis G-120	W91:46	N15:39	1350	Huehuetenango	ssp. huehuetenangensis	Guatemala	Huehuetenango	-1.00097	-1.65649	-91.7667	15.65	Yes
57	Zea mays ssp. huehuetenangenis	HHI	Iltis G-120	Iltis G-120	W91:46	N15:39	1350	Huehuetenango	ssp. huehuetenangensis	Guatemala	Huehuetenango	-1.39783	-1.55528	-91.7667	15.65	Yes
58	Zea mays ssp. mays	ICA	BOV 1042	_	W68:25	S11:15	170	COROICO AMARILLO	Other South America	Bolivia	_	2.50955	0.36495	-68.4167	-11.25	No
59	Zea mays ssp. mays	ICA	BOV 1063	_	W65:30	S14:00	120	COROICO	Other South America	Bolivia	_	2.69628	0.36467	-65.5	-14	No
60	Zea mays ssp. mays	ICA	BOV 1132	_	W63:10	S17:48	2201	UCHUQUILLA	Core Andean	Bolivia	_	2.83113	0.61772	-63.1667	-17.8	No
61	Zea mays ssp. mays	ICA	BOV 1133	_	W68:09	S16:30	1570	CAMBA	Other South America	Bolivia	_	2.50675	0.58714	-68.15	-16.5	No
62	Zea mays ssp. mays	ICA	BOV 325	_	W66:11	S17:23	1400	KCELLO	Core Andean	Bolivia	_	3.09989	0.55182	-66.1833	-17.3833	No
63	Zea mays ssp. mays	ICA	BOV 389	_	W65:40	S17:30	2201	CHAKE-SARA	Core Andean	Bolivia	_	2.79402	0.53453	-65.6667	-17.5	No
64	Zea mays ssp. mays	ICA	BOV 494	_	W68:43	S15:35	_	ALTIPLANO	Core Andean	Bolivia	_	2.83727	0.41964	-68.7167	-15.5833	No
65	Zea mays ssp. mays	ICA	BOV 501	_	W65:45	S19:35	2201	PATILLO GRANDE	Core Andean	Bolivia	_	2.6454	0.7542	-65.75	-19.5833	No
66	Zea mays ssp. mays	ICA	BOV 712	_	W63:39	S21:54	500	PEROLA	Other South America	Bolivia	_	1.60549	0.05597	-63.65	-21.9	No
67	Zea mays ssp. mays	ICA	BOV 716	_	W68:09	S16:30	1400	YUNGUENO	Other South America	Bolivia	_	2.0091	0.80391	-68.15	-16.5	No
68	Zea mays ssp. mays	ICA	BOV 740	_	W62:33	S14:36	1100	MORADO	Other South America	Bolivia	_	2.02801	0.79783	-62.55	-14.6	No
69	Zea mays ssp. mays	ICA	ECU 330	_	W79:51	N00:52	55	CUBANO CATETO	Other South America	Ecuador	_	0.71565	-0.03313	-79.85	0.866667	No
70	Zea mays ssp. mays	ICA	ECU 369	_	W79:29	S01:06	91	GALLINA	Other South America	Ecuador	_	1.69958	0.08025	-79.4833	-1.1	No
71	Zea mays ssp. mays	ICA	ECU 388	_	W78:07	N00:54	1829	YUNGA	Other South America	Ecuador	_	1.66408	0.30998	-78.1167	0.9	No
72	Zea mays ssp. mays	ICA	ECU 422	_	W78:40	S01:25	2287	PATILLO	Core Andean	Ecuador	_	2.6834	0.50489	-78.6667	-1.41667	No
73	Zea mays ssp. mays	ICA	ECU 485	_	W78:00	N00:00	2195	CUZCO	Core Andean	Ecuador	_	2.41949	-0.10418	-78	0	No
74	Zea mays ssp. mays	ICA	ECU 573	_	W78:08	N00:22	2259	MONTANA	Other South America	Ecuador	_	1.40643	0.11358	-78.1333	0.366667	No
75	Zea mays ssp. mays	ICA	ECU 581	_	W78:58	S04:04	_	TUSILLA	Other South America	Ecuador	_	1.3896	-0.05168	-78.9667	-4.06667	No
76	Zea mays ssp. mays	ICA	ECU 611	_	W77:47	S01:02	412	POJOSO CHICO	Other South America	Ecuador	_	1.86839	0.01587	-77.7833	-1.03333	No
77	Zea mays ssp. mays	ICA	ECU 630	_	W80:28	S01:04	_	CANDELA	Other South America	Ecuador	_	2.03632	-0.22411	-80.4667	-1.06667	No
78	Zea mays ssp. mays	ICA	ECU 672	_	W78:58	S04:04	_	YUNGUENO	Other South America	Ecuador	_	1.39346	0.07835	-78.9667	-4.06667	No
79	Zea mays ssp. mays	ICA	ECU 712	_	W79:13	S04:00	2378	KCELLO	Core Andean	Ecuador	_	2.86203	0.49667	-79.2167	-4	No
80	Zea mays ssp. mays	ICA	ECU 718	_	W78:58	S04:04	_	CHOLITO	Other South America	Ecuador	_	1.1022	0.48107	-78.9667	-4.06667	No
81	Zea mays ssp. mays	ICA	ECU 883	_	W78:58	S04:04	1098	YUNQUILLANO F VEN BL	Other South America	Ecuador	_	1.78577	0.38215	-78.9667	-4.06667	No
82	Zea mays ssp. mays	ICA	ECU 886	_	W78:36	S03:30	1098	YUNQUILLANO F ANDAQUI	Other South America	Ecuador	_	1.60527	0.07514	-78.6	-3.5	No
83	Zea mays ssp. mays	ICA	ECU 890	_	W78:30	S01:20	1646	CLAVITO	Other South America	Ecuador	_	2.67029	0.95226	-78.5	-1.33333	No
84	Zea mays ssp. mays	ICA	NAR 315	_	W77:17	N01:13	2360	CAPIO	Other South America	Columbia	_	1.48626	0.51261	-77.2833	1.21667	No
85	Zea mays ssp. mays	ICA	NAR 369	_	W77:06	N01:28	1700	PIRA NARANJA	Other South America	Columbia	_	1.27158	0.64688	-77.1	1.46667	No
86	Zea mays ssp. mays	ICA	NAR 426	_	W77:15	N01:11	2500	MONTANA	Other South America	Columbia	_	1.81112	0.23948	-77.25	1.18333	No
87	Zea mays ssp. mays	ICA	VEN 414	_	W67:33	N10:11	366	TUXPENO	Other South America	Venezuela	_	0.65167	-0.01111	-67.55	10.1833	No
88	Zea mays ssp. mays	ICA	VEN 442	_	W67:05	N10:16	997	TUSON	Other South America	Venezuela	_	0.80014	0.40636	-67.0833	10.2667	No
89	Zea mays ssp. mays	ICA	VEN 481	_	W69:55	N10:23	247	PUYA GRANDE	Other South America	Venezuela	_	0.38308	0.29694	-69.9167	10.3833	No
90	Zea mays ssp. mays	ICA	VEN 653	_	W64:13	N08:54	73	GUARIBERO	Other South America	Venezuela	_	0.75314	0.43811	-64.2167	8.9	No
91	Zea mays ssp. mays	ICA	VEN 946	_	W72:00	N09:00	91	PUYA	Other South America	Venezuela	_	0.83663	0.62108	-72	9	No
92	Zea mays ssp. mays	ICA	VEN 959	_	W72:26	N07:49	823	HUEVITO	Other South America	Venezuela	_	0.98971	0.26606	-72.4333	7.81667	No
93	Zea mays ssp. mays	INIFAB	MAR 9	_	W61:07	N14:52	90	EARLY CARIBBEAN	Carribean	Matinique	_	0.5786	-0.14921	-61.1167	14.8667	No
94	Zea mays ssp. mays	INIFAB	HTI 10	_	W74:16	N18:39	_	CHANDELLE	Carribean	Haiti	_	0.83177	-0.08804	-74.2667	18.65	No
95	Zea mays ssp. mays	INIFAB	HTI 8	_	W74:15	N18:25	_	HAITIAN YELLOW	Carribean	Haiti	_	0.40269	0.39458	-74.25	18.4167	No
96	Zea mays ssp. mays	INIFAB	IVC 2	_	W64:42	N17:43	150	ST. CROIX	Carribean	Virgin Is.	_	0.65735	0.04911	-64.7	17.7167	No
97	Zea mays ssp. mays	INIFAP	CHH 13	_	W105:16	N28:01	1210	TUXPENO NORTENO	Northern Mexico	Mexico	_	0.85146	0.30745	-105.267	28.0167	No
98	Zea mays ssp. mays	INIFAP	CHH 135	_	W108:08	N29:13	2095	PALOMERO TIPO CHIHUAHUA	Northern Mexico	Mexico	_	-0.44554	0.8493	-108.133	29.2167	No
99	Zea mays ssp. mays	INIFAP	CHH 220	_	W107:53	N28:42	1900	AZUL	Northern Mexico	Mexico	_	-0.81663	-0.02094	-107.883	28.7	No
100	Zea mays ssp. mays	INIFAP	CHH 254	_	W107:21	N28:27	1900	CRISTALINO DE CHIHUAHUA	Northern Mexico	Mexico	_	-0.19353	0.25057	-107.35	28.45	No
101	Zea mays ssp. mays	INIFAP	CHS 104	_	W92:40	N15:19	107	ZAPALOTE GRANDE	Guatemala & Southern Mexico	Mexico	_	0.77397	0.29598	-92.6667	15.3167	No
102	Zea mays ssp. mays	INIFAP	CHS 196	_	W92:09	N15:28	2300	NAL-TEL DE ALTURA	Guatemala & Southern Mexico	Mexico	_	1.14584	0.44228	-92.15	15.4667	No
103	Zea mays ssp. mays	INIFAP	CHS 31	_	W92:54	N15:26	107	VANDENO	Guatemala & Southern Mexico	Mexico	_	0.77827	0.32207	-92.9	15.4333	No
104	Zea mays ssp. mays	INIFAP	CHS 653	_	W92:15	N15:22	1270	MOTOZINTECO	Guatemala & Southern Mexico	Mexico	_	0.77812	-0.03004	-92.25	15.3667	No
105	Zea mays ssp. mays	INIFAP	CHS 81	_	W92:43	N16:36	686	OLOTILLO	Guatemala & Southern Mexico	Mexico	_	1.09058	-0.01911	-92.7167	16.6	No
106	Zea mays ssp. mays	INIFAP	GRO 129	_	W101:19	N17:40	100	CONEJO	Guatemala & Southern Mexico	Mexico	_	-0.07563	0.16351	-101.317	17.6667	No
107	Zea mays ssp. mays	INIFAP	GRO 383	_	W99:33	N18:25	1200	ANCHO	Guatemala & Southern Mexico	Mexico	_	0.56118	0.17622	-99.55	18.4167	No
108	Zea mays ssp. mays	INIFAP	GTO 23	_	W101:25	N20:56	1780	CONICO NORTENO	Highland Mexico	Mexico	_	-0.0897	-0.04716	-101.417	20.9333	No
109	Zea mays ssp. mays	INIFAP	GTO 29	_	W101:28	N20:55	1799	CELAYA	Highland Mexico	Mexico	_	-0.02857	-0.17516	-101.467	20.9167	No
110	Zea mays ssp. mays	INIFAP	GUA 14	_	W91:26	N15:17	1738	SERRANO	Guatemala & Southern Mexico	Guatemala	_	0.97402	0.0576	-91.4333	15.2833	No
111	Zea mays ssp. mays	INIFAP	GUA 31	_	W91:08	N15:24	1951	N DE CHIMALTENANGO	Guatemala & Southern Mexico	Guatemala	_	0.39559	0.42823	-91.1333	15.4	No
112	Zea mays ssp. mays	INIFAP	GUA 418	_	W91:43	N15:25	1768	COMITECO	Guatemala & Southern Mexico	Guatemala	_	0.85081	-0.10874	-91.7167	15.4167	No
113	Zea mays ssp. mays	INIFAP	GUA 476	_	W91:32	N14:51	2317	SALPOR	Guatemala & Southern Mexico	Guatemala	_	0.40104	-0.25843	-91.5333	14.85	No
114	Zea mays ssp. mays	INIFAP	GUA 522	_	W91:29	N15:16	1921	N DE T FRIA	Guatemala & Southern Mexico	Guatemala	_	0.68554	-0.62917	-91.4833	15.2667	No
115	Zea mays ssp. mays	INIFAP	GUA 577	_	W91:15	N14:46	2477	SALPOR TARDIO	Guatemala & Southern Mexico	Guatemala	_	0.656	-0.13155	-91.25	14.7667	No
116	Zea mays ssp. mays	INIFAP	GUA 739	_	W91:31	N15:13	1677	QUICHENO LATE	Guatemala & Southern Mexico	Guatemala	_	0.88307	-0.05241	-91.5167	15.2167	No
117	Zea mays ssp. mays	INIFAP	GUA 748	_	W91:47	N15:00	2515	SAN MARCENO	Guatemala & Southern Mexico	Guatemala	_	1.00046	-0.16048	-91.7833	15	No
118	Zea mays ssp. mays	INIFAP	GUA 922	_	W91:27	N15:36	2256	IMBRICADO	Guatemala & Southern Mexico	Guatemala	_	0.02275	-0.48665	-91.45	15.6	No
119	Zea mays ssp. mays	INIFAP	JAL 100	_	W102:10	N20:22	1890	TABLONCILLO	Highland Mexico	Mexico	_	0.33698	-0.10011	-102.167	20.3667	No
120	Zea mays ssp. mays	INIFAP	JAL 129	_	W103:46	N19:57	2060	MOUNTAIN YELLOW	Highland Mexico	Mexico	_	-0.10145	0.27613	-103.767	19.95	No
121	Zea mays ssp. mays	INIFAP	JAL 133	_	W103:46	N19:57	2060	SERRANO DE JALISCO	Highland Mexico	Mexico	_	0.43122	-0.30522	-103.767	19.95	No
122	Zea mays ssp. mays	INIFAP	JAL 159	_	W103:41	N20:02	2520	PALOMERO DE JALISCO	Highland Mexico	Mexico	_	-0.63585	-0.01405	-103.683	20.0333	No
123	Zea mays ssp. mays	INIFAP	JAL 173	_	W103:44	N20:08	2565	SERRANO DE JALISCO	Highland Mexico	Mexico	_	-0.52682	-0.07742	-103.733	20.1333	No
124	Zea mays ssp. mays	INIFAP	JAL 304	_	W103:16	N22:07	1700	DULCE DE JALISCO	Highland Mexico	Mexico	_	0.14274	0.48541	-103.267	22.1167	No
125	Zea mays ssp. mays	INIFAP	JAL 54	_	W103:30	N20:20	1555	ELOTES OCCIDENTALES	Highland Mexico	Mexico	_	0.13441	0.55625	-103.5	20.3333	No
126	Zea mays ssp. mays	INIFAP	JAL 756	_	W103:30	N19:50	2060	URUAPENO	Highland Mexico	Mexico	_	0.13474	0.27194	-103.5	19.8333	No
127	Zea mays ssp. mexicana	INIFAP	JSG Y JLRD-344	JSG Y JLRD-344	W101:10	N19:54	1825	Central Plateau	ssp. mexicana	Mexico	Michoacan	-1.07845	-1.57431	-101.167	19.9	Yes
128	Zea mays ssp. mexicana	INIFAP	JSG Y LOS -102	JSG Y LOS -102	W98:53	N19:21	2300	Chalco	ssp. mexicana	Mexico	Mexico	-1.60878	-2.23276	-98.8833	19.35	Yes
129	Zea mays ssp. parviglumis	INIFAP	JSG Y LOS -109	JSG Y LOS -109	W99:28	N17:24	1260	Balsas	ssp. parviglumis	Mexico	Guerrero	-0.9441	-1.4903	-99.4667	17.4	Yes
130	Zea mays ssp. parviglumis	INIFAP	JSG Y LOS -113	JSG Y LOS -113	W99:48	N18:19	1500	Balsas	ssp. parviglumis	Mexico	Guerrero	-0.40085	-1.02613	-99.8	18.3167	Yes
131	Zea mays ssp. parviglumis	INIFAP	JSG Y LOS -119	JSG Y LOS -119	W99:58	N18:24	1620	Balsas	ssp. parviglumis	Mexico	Guerrero	-0.45695	-1.4427	-99.9667	18.4	Yes
132	Zea mays ssp. parviglumis	INIFAP	JSG Y LOS -121	JSG Y LOS -121	W100:04	N18:23	1150	Balsas	ssp. parviglumis	Mexico	Guerrero	-0.91857	-1.04041	-100.067	18.3833	Yes
133	Zea mays ssp. parviglumis	INIFAP	JSG Y LOS -130	JSG Y LOS -130	W100:55	N19:36	1500	Balsas	ssp. parviglumis	Mexico	Michoacan	-0.83601	-1.62948	-100.917	19.6	Yes
134	Zea mays ssp. mexicana	INIFAP	JSG Y LOS -132	JSG Y LOS -132	W101:14	N19:45	2000	Central Plateau	ssp. mexicana	Mexico	Michoacan	-1.1132	-1.99321	-101.233	19.75	Yes
135	Zea mays ssp. mexicana	INIFAP	JSG Y LOS -133	JSG Y LOS -133	W101:11	N19:44	1920	Central Plateau	ssp. mexicana	Mexico	Michoacan	-1.51945	-1.94265	-101.183	19.7333	Yes
136	Zea mays ssp. parviglumis	INIFAP	JSG Y LOS -159	JSG Y LOS -159	W99:30	N18:57	1850	Balsas	ssp. parviglumis	Mexico	Mexico	-1.02009	-1.67645	-99.5	18.95	Yes
137	Zea mays ssp. parviglumis	INIFAP	JSG Y LOS -161	JSG Y LOS -161	W100:12	N18:54	1320	Balsas	ssp. parviglumis	Mexico	Mexico	-0.63981	-0.80033	-100.2	18.9	Yes
138	Zea mays ssp. mexicana	INIFAP	JSG Y LOS -47	JSG Y LOS -47	W102:02	N20:11	1840	Central Plateau	ssp. mexicana	Mexico	Michoacan	-0.812	-1.98664	-102.033	20.1833	Yes
139	Zea mays ssp. mexicana	INIFAP	JSG Y LOS -49	JSG Y LOS -49	W101:33	N20:05	1840	Central Plateau	ssp. mexicana	Mexico	Michoacan	-1.32356	-1.96545	-101.55	20.0833	Yes
140	Zea mays ssp. mexicana	INIFAP	JSG Y LOS -55	JSG Y LOS -55	W101:50	N20:45	1710	Central Plateau	ssp. mexicana	Mexico	Guanajuato	-0.69122	-1.84235	-101.833	20.75	Yes
141	Zea mays ssp. mexicana	INIFAP	JSG Y LOS -83	JSG Y LOS -83	W106:58	N26:14	1850	Nobogame	ssp. mexicana	Mexico	Chihuahua	-1.28884	-2.24167	-106.967	26.2333	Yes
142	Zea mays ssp. mexicana	INIFAP	JSG Y LOS -87	JSG Y LOS -87	W104:32	N24:01	1950	Central Plateau	ssp. mexicana	Mexico	Durango	-0.92268	-1.48242	-104.533	24.0167	Yes
143	Zea mays ssp. parviglumis	INIFAP	JSG Y MAS -264	JSG Y MAS -264	W104:24	N20:48	900	Balsas	ssp. parviglumis	Mexico	Nayarit	-0.91531	-1.26587	-104.4	20.8	Yes
144	Zea mays ssp. parviglumis	INIFAP	JSG Y MAS-400	JSG Y MAS-400	W104:45	N19:46	480	Balsas	ssp. parviglumis	Mexico	Jalisco	-0.72175	-1.39396	-104.75	19.7667	Yes
145	Zea mays ssp. parviglumis	INIFAP	JSG Y MAS-401	JSG Y MAS-401	W104:04	N19:32	1405	Balsas	ssp. parviglumis	Mexico	Jalisco	-0.56907	-1.47942	-104.067	19.5333	Yes
146	Zea mays ssp. parviglumis	INIFAP	JSG Y MAS-402	JSG Y MAS-402	W104:25	N20:38	1385	Balsas	ssp. parviglumis	Mexico	Jalisco	-0.35919	-0.87412	-104.417	20.6333	Yes
147	Zea mays ssp. mexicana	INIFAP	JSG Y MCH-341	JSG Y MCH-341	W102:06	N20:12	1760	Central Plateau	ssp. mexicana	Mexico	Michoacan	-1.04676	-2.09142	-102.1	20.2	Yes
148	Zea mays ssp. parviglumis	INIFAP	JSG Y SMH -352	JSG Y SMH -352	W104:09	N19:55	1140	Balsas	ssp. parviglumis	Mexico	Jalisco	-1.00046	-0.84476	-104.15	19.9167	Yes
149	Zea mays ssp. mexicana	INIFAP	JSG Y W -304	JSG Y W -304	W98:59	N19:22	2200	Chalco	ssp. mexicana	Mexico	Mexico	-1.31542	-2.23747	-98.9833	19.3667	Yes
150	Zea mays ssp. parviglumis	INIFAP	JSG-197	JSG-197	W97:02	N16:20	1120	Balsas	ssp. parviglumis	Mexico	Oaxaca	-0.53118	-1.4768	-97.0333	16.3333	Yes
151	Zea mays ssp. parviglumis	INIFAP	JSG-374	JSG-374	W99:02	N18:58	1580	Balsas	ssp. parviglumis	Mexico	Morelos	-1.49946	-2.25144	-99.0333	18.9667	Yes
152	Zea mays ssp. parviglumis	INIFAP	JSG-377	JSG-377	W99:17	N17:00	625	Balsas	ssp. parviglumis	Mexico	Guerrero	-0.90482	-1.66813	-99.2833	17	Yes
153	Zea mays ssp. parviglumis	INIFAP	JSG-378	JSG-378	W99:31	N17:11	420	Balsas	ssp. parviglumis	Mexico	Guerrero	-1.0342	-1.37685	-99.5167	17.1833	Yes
154	Zea mays ssp. parviglumis	INIFAP	JSG-391	JSG-391	W100:16	N19:05	1420	Balsas	ssp. parviglumis	Mexico	Mexico	-1.00978	-0.99978	-100.267	19.0833	Yes
155	Zea mays ssp. mexicana	INIFAP	JSG-395	JSG-395	W101:09	N20:01	1790	Central Plateau	ssp. mexicana	Mexico	Michoacan	-1.23029	-2.36609	-101.15	20.0167	Yes
156	Zea mays ssp. mexicana	INIFAP	JSG-397	JSG-397	W101:19	N19:58	1810	Central Plateau	ssp. mexicana	Mexico	Michoacan	-0.73126	-2.17864	-101.317	19.9667	Yes
157	Zea mays ssp. parviglumis	INIFAP	MAS-15	MAS-15	W104:02	N19:27	1100	Balsas	ssp. parviglumis	Mexico	Colima	-1.12216	-1.29104	-104.033	19.45	Yes
158	Zea mays ssp. mays	INIFAP	MEX 212	_	W99:39	N19:18	2620	CACAHUACINTLE	Highland Mexico	Mexico	_	0.30409	-0.68709	-99.65	19.3	No
159	Zea mays ssp. mays	INIFAP	MEX 6	_	W99:40	N19:17	2652	PALOMERO TOLUQUENO	Highland Mexico	Mexico	_	0.22836	-0.53891	-99.6667	19.2833	No
160	Zea mays ssp. mays	INIFAP	MIC 371	_	W101:36	N19:30	2100	MUSHITO	Highland Mexico	Mexico	_	0.01007	0.05721	-101.6	19.5	No
161	Zea mays ssp. mays	INIFAP	MIC 66	_	W101:57	N20:06	1645	ZAMORANO AMARILLO	Highland Mexico	Mexico	_	0.0886	0.00447	-101.95	20.1	No
162	Zea mays ssp. mays	INIFAP	NAY 130	_	W104:26	N21:06	1095	JALA	Lowland western & northern Mexico	Mexico	_	0.53891	0.11684	-104.433	21.1	No
163	Zea mays ssp. mays	INIFAP	NAY 198	_	W104:08	N21:23	1000	TABLILLA DE OCHO	Lowland western & northern Mexico	Mexico	_	0.58767	0.2737	-104.133	21.3833	No
164	Zea mays ssp. mays	INIFAP	NAY 24	_	W105:18	N21:57	46	HARINOSO DE OCHO	Lowland western & northern Mexico	Mexico	_	0.66945	0.3518	-105.3	21.95	No
165	Zea mays ssp. mays	INIFAP	NAY 39	_	W105:18	N21:56	46	REVENTADOR	Lowland western & northern Mexico	Mexico	_	-0.88281	0.3838	-105.3	21.9333	No
166	Zea mays ssp. mays	INIFAP	NAY 41	_	W105:18	N21:56	100	TABLONCILLO PERLA	Lowland western & northern Mexico	Mexico	_	0.5769	-0.00286	-105.3	21.9333	No
167	Zea mays ssp. mays	INIFAP	NAY 46	_	W105:13	N21:57	100	ELOTERO DE SINALOA	Lowland western & northern Mexico	Mexico	_	-0.52556	-0.10998	-105.217	21.95	No
168	Zea mays ssp. mays	INIFAP	NLE 9	_	W99:19	N25:35	250	RATON	Lowland western & northern Mexico	Mexico	_	0.55337	-0.05417	-99.3167	25.5833	No
169	Zea mays ssp. mays	INIFAP	OAX 26	_	W96:48	N17:12	1640	NEGRITO	Guatemala & Southern Mexico	Mexico	_	-0.09602	0.16925	-96.8	17.2	No
170	Zea mays ssp. mays	INIFAP	OAX 51	_	W94:37	N16:34	107	ZAPALOTE CHICO	Guatemala & Southern Mexico	Mexico	_	0.26589	-0.21638	-94.6167	16.5667	No
171	Zea mays ssp. mays	INIFAP	OAX 565	_	W96:01	N17:08	2350	SERRANO MIXE	Highland Mexico	Mexico	_	-0.30118	-0.64978	-96.0167	17.1333	No
172	Zea mays ssp. mays	INIFAP	OAX 569	_	W97:22	N17:23	2500	MIXTECO	Highland Mexico	Mexico	_	-0.07429	-0.66517	-97.3667	17.3833	No
173	Zea mays ssp. mays	INIFAP	OAX 68	_	W97:18	N17:28	1646	BOLITA	Highland Mexico	Mexico	_	-0.27435	-0.16949	-97.3	17.4667	No
174	Zea mays ssp. mays	INIFAP	PUE 109	_	W97:34	N18:14	2104	CONICO	Highland Mexico	Mexico	_	0.16775	-0.65542	-97.5667	18.2333	No
175	Zea mays ssp. mays	INIFAP	PUE 403	_	W98:18	N19:06	2200	ELOTES CONICOS	Highland Mexico	Mexico	_	-0.07769	-0.60074	-98.3	19.1	No
176	Zea mays ssp. mays	INIFAP	QOO 20	_	W86:45	N21:15	10	DZIT BACAL	Guatemala & Southern Mexico	Mexico	_	0.24639	0.31359	-86.75	21.25	No
177	Zea mays ssp. mays	INIFAP	QOO 39	_	W88:20	N20:15	10	NAL-TEL	Guatemala & Southern Mexico	Mexico	_	1.04508	0.21546	-88.3333	20.25	No
178	Zea mays ssp. mays	INIFAP	SIN 34	_	W107:30	N25:04	500	DULCILLO DEL NOROESTE	Lowland western & northern Mexico	Mexico	_	0.16214	0.41504	-107.5	25.0667	No
179	Zea mays ssp. mays	INIFAP	SIN 7	_	W108:38	N26:26	115	BLANDITO DE SONORA	Lowland western & northern Mexico	Mexico	_	-0.18683	0.09779	-108.633	26.4333	No
180	Zea mays ssp. mays	INIFAP	SIN2	_	W107:25	N24:48	61	CHAPALOTE	Lowland western & northern Mexico	Mexico	_	0.14776	0.54177	-107.417	24.8	No
181	Zea mays ssp. mays	INIFAP	SON 114	_	W109:24	N28:58	410	ONAVENO	Lowland western & northern Mexico	Mexico	_	0.12014	0.50985	-109.4	28.9667	No
182	Zea mays ssp. mays	INIFAP	VER 110	_	W96:58	N19:10	1320	COSCOMATEPEC	Guatemala & Southern Mexico	Mexico	_	-0.16215	-0.08887	-96.9667	19.1667	No
183	Zea mays ssp. mays	INIFAP	VER 311	_	W97:15	N19:48	2220	ARROCILLO AMARILLO	Guatemala & Southern Mexico	Mexico	_	0.45023	0.38474	-97.25	19.8	No
184	Zea mays ssp. mays	INIFAP	ZAC 4	_	W102:15	N22:34	2104	CHALQUENO	Highland Mexico	Mexico	_	-0.79565	-0.44541	-102.25	22.5667	No
185	Zea mays ssp. mexicana	LMP	11066	Puga 11066	W102:10	N20:22	1625	Central Plateau	ssp. mexicana	Mexico	Jalisco	-1.67198	-2.2488	-102.167	20.3667	Yes
186	Zea mays ssp. mays	NCRPIS	CUN 360	_	W74:04	N04:52	2570	SABANERO	Other South America	Columbia	_	0.98734	0.39204	-74.0667	4.86667	No
187	Zea mays ssp. mays	NCRPIS	MAG 469	_	W73:15	N10:29	1870	GUIRUA	Other South America	Columbia	_	1.04627	-0.5491	-73.25	10.4833	No
188	Zea mays ssp. mays	NCRPIS	PI 213728	_	W110:26	N33:22	1067	APACHE	Southwestern US	USA	_	-1.3668	1.54026	-110.433	33.3667	No
189	Zea mays ssp. mays	NCRPIS	PI 213733	_	W110:40	N35:54	_	HOPI	Southwestern US	USA	_	-1.21269	0.66094	-110.667	35.9	No
190	Zea mays ssp. mays	NCRPIS	PI 213743	_	W95:59	N36:44	229	CHEROKEE	Estern & Central US	USA	_	-2.2219	1.78542	-95.9833	36.7333	No
191	Zea mays ssp. mays	NCRPIS	PI 213744	_	W95:59	N36:44	229	CHEROKEE	Estern & Central US	USA	_	-1.27078	1.58979	-95.9833	36.7333	No
192	Zea mays ssp. mays	NCRPIS	PI 213757	_	W94:47	N36:57	229	QUAPAW RED	Estern & Central US	USA	_	-1.54627	1.8374	-94.7833	36.95	No
193	Zea mays ssp. mays	NCRPIS	PI 213765	_	W95:50	N39:20	229	POTAWATOMI FLOUR	Estern & Central US	USA	_	-2.43566	1.85301	-95.8333	39.3333	No
194	Zea mays ssp. mays	NCRPIS	PI 213766	_	W95:50	N39:20	229	POTAWATOMI	Estern & Central US	USA	_	-1.54216	2.03304	-95.8333	39.3333	No
195	Zea mays ssp. mays	NCRPIS	PI 213768	_	W92:34	N41:58	229	SAC AND FOX	Estern & Central US	USA	_	-2.4113	2.46267	-92.5667	41.9667	No
196	Zea mays ssp. mays	NCRPIS	PI 213769	_	W112:26	N43:02	229	SHOSHONE	Estern & Central US	USA	_	-2.48264	2.70353	-112.433	43.0333	No
197	Zea mays ssp. mays	NCRPIS	PI 213770	_	W101:08	N45:02	_	SIOUX	Estern & Central US	USA	_	-2.12646	2.80483	-101.133	45.0333	No
198	Zea mays ssp. mays	NCRPIS	PI 213772	_	W96:29	N42:14	229	WINNEBAGO	Estern & Central US	USA	_	-3.00744	2.83626	-96.4833	42.2333	No
199	Zea mays ssp. mays	NCRPIS	PI 213774	_	W96:29	N42:14	229	WINNEBAGO	Estern & Central US	USA	_	-2.5891	2.55481	-96.4833	42.2333	No
200	Zea mays ssp. mays	NCRPIS	PI 213792	_	W100:49	N46:49	457	GEHU	Estern & Central US	USA	_	-2.03038	2.58585	-100.817	46.8167	No
201	Zea mays ssp. mays	NCRPIS	PI 213793	_	W100:49	N46:49	457	ASSINIBOINE	Estern & Central US	USA	_	-2.49654	2.82688	-100.817	46.8167	No
202	Zea mays ssp. mays	NCRPIS	PI 213796	_	W100:49	N46:49	_	MANDAN	Estern & Central US	USA	_	-2.42818	1.85304	-100.817	46.8167	No
203	Zea mays ssp. mays	NCRPIS	PI 213799	_	W108:05	N35:40	_	ZUNI	Southwestern US	USA	_	-1.32045	1.41433	-108.083	35.6667	No
204	Zea mays ssp. mays	NCRPIS	PI 213801	_	W97:00	N47:00	457	BEAR ISL. CHIPPEWA	Estern & Central US	USA	_	-2.07369	2.07789	-97	47	No
205	Zea mays ssp. mays	NCRPIS	PI 213807	_	W100:49	N46:49	_	MANDAN CLAY RED	Estern & Central US	USA	_	-2.55486	2.94182	-100.817	46.8167	No
206	Zea mays ssp. mays	NCRPIS	PI 214279	_	W64:15	N48:50	_	GASPE YELLOW FLINT	Estern & Central US	Canada	_	-2.60897	3.08201	-64.25	48.8333	No
207	Zea mays ssp. mays	NCRPIS	PI 217408	_	W97:00	N49:00	_	LONFELLOW FLINT	Estern & Central US	USA	_	-3.16998	3.05897	-97	49	No
208	Zea mays ssp. mays	NCRPIS	PI 217410	_	W112:00	N32:15	1067	PAPAGO-PIMANS	Southwestern US	USA	_	-1.30943	1.0047	-112	32.25	No
209	Zea mays ssp. mays	NCRPIS	PI 217411	_	W92:34	N41:58	229	SAC AND FOX	Estern & Central US	USA	_	-2.01123	3.06409	-92.5667	41.9667	No
210	Zea mays ssp. mays	NCRPIS	PI 218130	_	W106:21	N35:31	1585	S DOMINGO PUEBLO	Southwestern US	USA	_	-1.54629	0.57281	-106.35	35.5167	No
211	Zea mays ssp. mays	NCRPIS	PI 218131	_	W106:21	N35:38	1616	COCHITI PUEBLO	Southwestern US	USA	_	-0.48876	0.38429	-106.35	35.6333	No
212	Zea mays ssp. mays	NCRPIS	PI 218135	_	W106:17	N36:03	2104	SAN LORENZO PUEBLO	Southwestern US	USA	_	-0.9478	1.16757	-106.283	36.05	No
213	Zea mays ssp. mays	NCRPIS	PI 218136	_	W105:59	N35:48	2073	TESUQUE PUEBLO	Southwestern US	USA	_	-1.4058	0.83349	-105.983	35.8	No
214	Zea mays ssp. mays	NCRPIS	PI 218137	_	W105:59	N35:48	2073	TESUQUE PUEBLO	Southwestern US	USA	_	-1.1487	1.35726	-105.983	35.8	No
215	Zea mays ssp. mays	NCRPIS	PI 218139	_	W106:43	N35:31	1829	ZIA PUEBLO	Southwestern US	USA	_	-1.36051	1.66807	-106.717	35.5167	No
216	Zea mays ssp. mays	NCRPIS	PI 218140	_	W107:35	N34:54	2073	ACOMA PUEBLO	Southwestern US	USA	_	-1.23476	1.94077	-107.583	34.9	No
217	Zea mays ssp. mays	NCRPIS	PI 218146	_	W107:19	N35:01	1738	MESITA PUEBLO	Southwestern US	USA	_	-1.3173	1.37365	-107.317	35.0167	No
218	Zea mays ssp. mays	NCRPIS	PI 218148	_	W106:41	N34:54	1509	ISLETA-TIWA	Southwestern US	USA	_	-1.30756	0.74047	-106.683	34.9	No
219	Zea mays ssp. mays	NCRPIS	PI 218149	_	W105:33	N36:27	2134	TAOS PUEBLO	Southwestern US	USA	_	-1.53004	1.94192	-105.55	36.45	No
220	Zea mays ssp. mays	NCRPIS	PI 218152	_	W105:33	N36:27	2134	TAOS PUEBLO	Southwestern US	USA	_	-0.87086	1.19618	-105.55	36.45	No
221	Zea mays ssp. mays	NCRPIS	PI 218159	_	W106:43	N35:31	1829	ZIA PUEBLO	Southwestern US	USA	_	-0.82427	0.4518	-106.717	35.5167	No
222	Zea mays ssp. mays	NCRPIS	PI 218163	_	W110:37	N36:35	1616	NAVAJO	Southwestern US	USA	_	-0.78797	0.87633	-110.617	36.5833	No
223	Zea mays ssp. mays	NCRPIS	PI 218169	_	W107:21	N35:03	1768	LAGUNA PUEBLO	Southwestern US	USA	_	-1.0866	1.10639	-107.35	35.05	No
224	Zea mays ssp. mays	NCRPIS	PI 218173	_	W106:44	N35:37	1829	JEMEZ PUEBLO	Southwestern US	USA	_	-1.20156	1.14344	-106.733	35.6167	No
225	Zea mays ssp. mays	NCRPIS	PI 218175	_	W111:10	N36:08	1311	MOENCOPI PUEBLO	Southwestern US	USA	_	-1.56223	1.24464	-111.167	36.1333	No
226	Zea mays ssp. mays	NCRPIS	PI 218187	_	W114:16	N34:09	91	MOHAVE	Southwestern US	USA	_	-0.66775	0.89597	-114.267	34.15	No
227	Zea mays ssp. mays	NCRPIS	PI 222490	_	W84:31	N42:43	213	SMUT NOSE	Estern & Central US	USA	_	-2.81102	2.11999	-84.5167	42.7167	No
228	Zea mays ssp. mays	NCRPIS	PI 317675	_	W112:40	N36:15	_	HAVASUPAI	Southwestern US	USA	_	-1.42863	1.82217	-112.667	36.25	No
229	Zea mays ssp. parviglumis	NCRPIS	PI 384064	Wilkes 1	W99:51	N18:21	1550	Balsas	ssp. parviglumis	Mexico	Guerrero	-0.73754	-1.11543	-99.85	18.35	Yes
230	Zea mays ssp. mays	NCRPIS	PI 401754	_	W78:54	N42:06	431	SENECA HOMINY CORN	Estern & Central US	USA	_	-2.61123	2.94863	-78.9	42.1	No
231	Zea mays ssp. mays	NCRPIS	PI 401755	_	W102:33	N43:01	_	OGLALA SIOUX	Estern & Central US	USA	_	-2.46722	2.31431	-102.55	43.0167	No
232	Zea mays ssp. mays	NCRPIS	PI 401757	_	W64:15	N48:50	_	GASPE FLINT	Estern & Central US	USA	_	-3.04641	3.23039	-64.25	48.8333	No
233	Zea mays ssp. mays	NCRPIS	PI 483087	_	W74:44	N44:58	_	MOHAWK ROUND NOSE	Estern & Central US	USA	_	-2.73768	3.12232	-74.7333	44.9667	No
234	Zea mays ssp. mexicana	NCRPIS	PI 566673	_	W104:24	N24:11	1950	Central Plateau	ssp. mexicana	Mexico	Durango	-0.80434	-1.8607	-104.4	24.1833	Yes
235	Zea mays ssp. parviglumis	NCRPIS	PI 566686	_	W99:11	N18:17	1225	Balsas	ssp. parviglumis	Mexico	Guerrero	-0.69556	-1.80872	-99.1833	18.2833	Yes
236	Zea mays ssp. mays	NRC	ARG 461	_	W65:21	S23:12	2287	CAPIA AMARILLO	Core Andean	Argentina	_	2.22484	0.33519	-65.35	-23.2	No
237	Zea mays ssp. mays	NRC	ARG 497	_	W65:21	S23:12	2287	CAPIA CARRAPATA	Core Andean	Argentina	_	2.51385	0.93488	-65.35	-23.2	No
238	Zea mays ssp. mays	NRC	ATL 328	_	W74:53	N10:23	7	COSTENO	Other South America	Columbia	_	1.13279	0.14707	-74.8833	10.3833	No
239	Zea mays ssp. mays	NRC	BOV 1082	_	W67:40	S11:20	240	COROICO BLANCO	Other South America	Bolivia	_	2.45168	0.01229	-67.6667	-11.3333	No
240	Zea mays ssp. mays	NRC	BOV 781	_	W63:32	S20:27	1100	CHOLITO	Other South America	Bolivia	_	2.99399	0.72779	-63.5333	-20.45	No
241	Zea mays ssp. mays	NRC	BOY 406	_	W73:03	N05:33	2600	IMBRICADO	Other South America	Columbia	_	1.30944	-0.11591	-73.05	5.55	No
242	Zea mays ssp. mays	NRC	CHI 361	_	W70:20	S23:30	2287	CHUTUCUNO GRANDE	Core Andean	Chile	_	2.09353	0.4427	-70.3333	-23.5	No
243	Zea mays ssp. mays	NRC	CHI 435	_	W69:31	S19:55	2506	CHULPI	Core Andean	Chile	_	2.68109	0.70854	-69.5167	-19.9167	No
244	Zea mays ssp. mays	NRC	CHO 348	_	W77:01	N05:35	80	CHOCOCENO	Other South America	Columbia	_	0.98268	0.64559	-77.0167	5.58333	No
245	Zea mays ssp. mays	NRC	CUN 327	_	W74:26	N04:17	1000	PIRA	Other South America	Columbia	_	1.45332	0.13464	-74.4333	4.28333	No
246	Zea mays ssp. mays	NRC	CUN 465	_	W73:30	N05:03	1600	POLLO	Other South America	Columbia	_	0.73592	0.04086	-73.5	5.05	No
247	Zea mays ssp. mays	NRC	HCO 63	_	W75:54	S09:50	2500	CHUNCHO	Other South America	Peru	_	2.52588	0.46343	-75.9	-9.83333	No
248	Zea mays ssp. mays	NRC	HVC 69	_	W74:54	S12:24	2800	CHULLPI	Core Andean	Peru	_	2.92795	0.24057	-74.9	-12.4	No
249	Zea mays ssp. mays	NRC	LBQ 7	_	W79:55	S06:43	25	MOCHERO	Other South America	Peru	_	2.42213	0.91778	-79.9167	-6.71667	No
250	Zea mays ssp. mays	NRC	LIM 44	_	W77:37	S11:07	40	CHANCAYANO PINTADO	Other South America	Peru	_	1.24359	0.25747	-77.6167	-11.1167	No
251	Zea mays ssp. mays	NRC	MAG 399	_	W74:03	N10:11	250	CARIACO	Other South America	Columbia	_	1.15087	0.11112	-74.05	10.1833	No
252	Zea mays ssp. mays	NRC	SAN 314	_	W72:28	N07:19	1500	CLAVO	Other South America	Columbia	_	0.80004	0.54857	-72.4667	7.31667	No
253	Zea mays ssp. mays	NRC	VEN 760	_	W63:06	N09:36	123	ARAGUITO	Other South America	Venezuela	_	0.43819	0.00691	-63.1	9.6	No
254	Zea mays ssp. mays	NRC	WLBNF	_	W72:00	N42:00	_	NORTHEASTERN FLINT	Estern & Central US	USA	_	-2.31831	2.78813	-72	42	No
255	Zea mays ssp. mays	PCIM	ANC 191	_	W77:52	S08:37	3200	CUZCO	Core Andean	Peru	_	2.83625	0.44888	-77.8667	-8.61667	No
256	Zea mays ssp. mays	PCIM	ANC 327	_	W78:03	S08:29	2500	MARANON	Other South America	Peru	_	2.7359	0.44956	-78.05	-8.48333	No
257	Zea mays ssp. mays	PCIM	CAJ 19	_	W78:31	S07:10	2800	MOROCHO CAJABAMBINO	Core Andean	Peru	_	2.23179	0.3262	-78.5167	-7.16667	No
258	Zea mays ssp. mays	PCIM	CUZ 6	_	W71:57	S13:20	2900	CUZCO CRIST AMARILLO	Core Andean	Peru	_	2.67524	0.49165	-71.95	-13.3333	No
259	Zea mays ssp. mays	PCIM	CUZ 66	_	W71:54	S13:32	3268	KCULLI	Core Andean	Peru	_	2.45594	0.68807	-71.9	-13.5333	No
260	Zea mays ssp. mays	PCIM	CUZ 77	_	W71:41	S13:40	3200	CUZCO GIGANTE	Core Andean	Peru	_	2.94209	0.11958	-71.6833	-13.6667	No
261	Zea mays ssp. mays	PCIM	HCO 91	_	W77:05	S08:39	2900	PERLILLA	Core Andean	Peru	_	2.81608	0.04941	-77.0833	-8.65	No
262	Zea mays ssp. mays	PCIM	LIB 44	_	W78:45	S08:25	60	PERLA	Other South America	Peru	_	1.37984	0.21031	-78.75	-8.41667	No
263	Zea mays ssp. mays	PCIM	PUN 25	_	W70:36	S14:53	3925	GRANADA	Core Andean	Peru	_	3.04021	0.33423	-70.6	-14.8833	No
264	Zea mays ssp. mays	PCIM	TAC 1	_	W70:53	S18:00	500	CORUCA	Other South America	Peru	_	2.30092	1.11649	-70.8833	-18	No
