# Supplementary material for: A Geospatial Modelling Approach Integrating Archaeobotany and Genetics to Trace the Origin and Dispersal of Domesticated Plants
Source: PLoS One. 2010 Aug 11;5(8):e12060. doi: 10.1371/journal.pone.0012060 (PMC2920323; doi:10.1371/journal.pone.0012060)
Supplement: File S6 — Pareto solutions. Complete set of Pareto solutions generated by the analysis. (0.02 MB CSV) [file pone.0012060.s006.csv]

	V1	V2	V3	V4	V5	V6	V7
1	-84.3296803349198	15.1396548716511	5606.02013997461	6.5240921016259	0.429158217196259	0.0433339619411937	1
2	-84.2166783834328	14.6773215785134	5603.21085737889	7.13404988082238	0.428135516158909	0.0447382919669935	1
3	-83.2797882125099	14.8148977122896	5675.06458162998	7.13404988082238	0.427921300053185	0.0450992702784924	1
4	-84.549606022871	14.2211820730496	5309.90260149013	8.51065081849809	0.427062879031475	0.0457452829835995	1
5	-84.5629932104799	14.2211820730496	5309.90260149013	8.51065081849809	0.427062879031475	0.0457452829835995	1
6	-83.9589122645326	14.2211820730496	5309.90260149013	8.54208151626595	0.425665229519642	0.0462925761630133	1
7	-84.4273358115429	14.2211820730496	5309.90260149013	8.54208151626595	0.425486716624183	0.0467595075324981	1
8	-84.2940817503115	14.2211820730496	5309.90260149013	8.51065081849809	0.425445282506508	0.0467765439866306	1
9	-85.7145836748742	9.87652420095593	5601.7680486344	8.53143874565242	0.424727175099174	0.0500396773267596	1
10	-84.603373038245	9.67434308385323	8208.9820528596	2.89782905111386	0.423033159812425	0.0503951604326415	1
11	-84.603373038245	10.4695621107390	8208.9820528596	2.89782905111386	0.422301511461826	0.0505695055618668	1
12	-83.849736839471	11.9249285311633	5606.02013997461	7.91197878677963	0.420691922577228	0.0518260165788103	1
13	-84.3846833579805	11.9179484559668	5602.33085940887	7.88046267448994	0.420411905170206	0.0518759453989136	1
14	-84.1812834028039	11.2978162358248	5602.33085940887	7.88046267448994	0.420132350697205	0.0523999648252979	1
15	-83.9916148069289	11.2585675601308	5684.10432545169	7.88046267448994	0.419567880892789	0.0524354878052532	1
16	-84.2628149806208	9.47480048446018	5989.32207938081	6.94307233637564	0.419051579282741	0.0538902920130836	1
17	-84.2628149806208	10.3185557599444	5989.32207938081	6.94307233637564	0.417976068670434	0.0538979147287781	1
18	-83.8905480840336	8.82514141402784	6401.87896699298	6.88559324617185	0.415913875903793	0.0543364736978224	1
19	-83.815372293443	10.1527344215813	5989.32207938081	6.94307233637564	0.415415366482307	0.0544803541472659	1
20	-84.3423769659852	10.3068005139976	5990.9427162992	6.41454786589575	0.415379027822579	0.0546478381550118	1
21	-83.6497147930681	10.3068005139976	6401.87896699298	6.41454786589575	0.414657655822173	0.0547709111409821	1
22	-84.603373038245	10.4695621107390	7157.62368298148	2.89782905111386	0.412872750231243	0.0550641536036931	1
23	-84.174824860329	9.44466990100417	5601.7680486344	6.62373344172806	0.411988497968843	0.0554098722766577	1
24	-84.174824860329	9.87652420095593	5601.7680486344	6.62373344172806	0.411712367026285	0.0554421938192428	1
25	-83.6497147930681	10.3068005139976	5766.29649838421	6.41454786589575	0.410995418851678	0.0557135670564491	1
26	-87.9611443714564	12.6033241067193	3289.85482867062	25.8952468330435	0.410667860169633	0.0562586847905334	1
27	-87.3726202667635	12.6033241067193	3289.85482867062	25.8952468330435	0.409470479017673	0.0570773528104341	1
28	-86.8560203565168	11.8296247706070	3369.48791867404	26.5294048465635	0.40564362608801	0.0600166156263716	1
29	-86.4691572751494	11.6963740460905	3369.48791867404	26.9235153419517	0.402115385916071	0.0619931702739971	1
30	-85.6520777848019	10.6320268405022	3380.02380406261	25.8952468330435	0.397728745826141	0.0620989681485421	1
31	-85.6520777848019	10.4858748231371	3383.55203596361	25.868695284073	0.397128577821142	0.0622103548397533	1
32	-89.8090523827652	14.2119404488988	3136.08523459124	30.701406811601	0.397064011298569	0.0650742849776618	1
33	-87.343242202918	13.8963186609557	3168.91048966936	29.7246291756674	0.396720498970072	0.0668976544264142	1
34	-89.3550777168532	13.4518979874851	3136.08523459124	30.701406811601	0.396645241924666	0.0696511781963515	1
35	-87.343242202918	12.7474474505632	3169.30083853065	29.6395641879544	0.393432928905653	0.0700960855707915	1
36	-87.343242202918	12.5252561276062	3168.91048966936	29.6694638578831	0.393291533476004	0.0701907170193065	1
37	-87.343242202918	13.4195082194675	3168.91048966936	30.2126126534724	0.392353673343612	0.0704321262501297	1
38	-87.3258072641422	13.739013350275	3136.08523459124	30.701406811601	0.390591194388044	0.0706767226867602	1
39	-86.9793219454582	13.0663047757690	3168.91048966936	30.2107449999977	0.390464112901762	0.071206722739769	1
40	-87.8395522684863	12.9185355541310	3125.54934888698	30.2835766810479	0.389359804930512	0.0721395536087164	1
41	-87.5745427763448	12.9185355541310	3136.00194424051	30.701406811601	0.389043945896606	0.0731549653699195	1
42	-87.8395522684863	12.9185355541310	3125.54934888698	30.701406811601	0.388173179841506	0.0733924348327677	1
43	-87.3258072641422	12.9185355541310	3136.08523459124	30.701406811601	0.387093598312325	0.0738994766391413	1
44	-87.3242122729804	12.9185355541310	3136.00194424051	30.701406811601	0.387088935748994	0.073901330982724	1
45	-89.109142311308	13.3738872146812	3093.1680560134	32.0566419356203	0.386272485768709	0.0752365065358436	1
46	-86.9461348058308	12.4080474136641	3128.12699192840	30.6090663631491	0.382661470174749	0.0755861526026449	1
47	-87.9434326918819	13.6338482618617	3090.39324430221	32.0566419356203	0.382588188213686	0.0756422324953399	1
48	-87.814788442596	13.1705491944922	3064.77410362348	31.6124012991811	0.381213412681907	0.0763419084290223	1
49	-87.814788442596	13.1705491944922	3063.46031466664	31.6124012991811	0.380932625801594	0.0763743037709961	1
50	-87.9434326918819	13.3738872146812	3093.1680560134	32.0566419356203	0.380911441091913	0.0769864563709696	1
51	-87.814788442596	13.1705491944922	3064.77410362348	31.9931455144638	0.378841580445401	0.0774481531589474	1
52	-88.9511837572871	13.1067885458758	3054.87082369698	32.4363054779319	0.378117881636228	0.0778170112592449	1
53	-87.814788442596	12.7787781140697	3064.77410362348	31.9931455144638	0.377549566980438	0.078627107782444	1
54	-87.6258463466811	12.7787781140697	3064.67087692577	31.9931455144638	0.377539230504295	0.078629540410556	1
55	-87.8721920631005	13.1222184972792	3054.87082369698	32.4363054779319	0.375999368209993	0.079005280623293	1
56	-87.0354911661656	12.6301261118916	3069.78587592052	32.2041719942833	0.375422045351464	0.0797459313718559	1
57	-88.3260456588517	13.2509537472699	3064.77410362348	33.0721255920783	0.374063099889399	0.0802866737648278	1
58	-88.0138372874059	13.4580624234283	3061.24587391766	33.0986771354929	0.37403015985771	0.0804873932892611	1
59	-87.9365231322026	12.6347543361312	3065.11462449944	32.7265392790754	0.373815384422043	0.0809336579419448	1
60	-87.8964680594575	12.6324372490947	3069.17989982884	32.795942590338	0.373127839786468	0.081080011642	1
61	-87.496710098133	13.1705491944922	3064.77410362348	33.0721255920783	0.370732930844886	0.0816212622076486	1
62	-87.9365231322026	13.2658736085816	3065.11462449944	33.2857509229903	0.370190702608669	0.0816591719170905	1
63	-87.4866610949912	13.0955278119227	3065.11474538255	33.1596453286237	0.369941483744178	0.0819456990149067	1
64	-87.0290418112218	12.6302188636522	3068.40840999456	33.0974733835611	0.368628596903107	0.0829765519387207	1
65	-87.0837184818905	12.6585635606469	3018.21728038982	33.1710316895317	0.3676720627767	0.0844624364584765	1
66	-87.0837184818905	12.6330257152871	3018.21728038982	33.2857509229903	0.366988702196057	0.0848823450561924	1
67	-87.3866385515576	12.5708590028608	3018.21728038982	33.2857509229903	0.366988702196057	0.0848823450561924	1
68	-87.0837184818905	12.6585635606469	3018.21728038982	33.3249990005068	0.366744659445248	0.0850267771191916	1
69	-86.6053990910266	12.6330257152871	3018.21728038982	33.2857509229903	0.364897298141532	0.0855123012232668	1
70	-86.9927248302405	12.6330257152871	3018.21728038982	33.2857509229903	0.364897298141532	0.0855123012232668	1
71	-87.7461229694912	12.5166931289556	2986.78414556930	34.1473088607404	0.361125626146487	0.0881733676175207	1
72	-87.4794249103524	12.5311489705364	2994.53228932623	34.1186668597833	0.360669891354696	0.088535717892509	1
73	-87.0155301248359	12.5166931289556	2986.78414556930	34.1186668597833	0.360212685574299	0.088691529804751	1
74	-86.9437764823472	12.5462620401142	2988.74778380303	34.1621055953880	0.358472713725231	0.0893916717104792	1
75	-87.3242122729804	12.9185355541310	3014.81050027059	34.7088365421423	0.354198434864110	0.0906285670796202	1
76	-86.5691917550897	12.7884357294499	2970.30009485371	34.9244344784642	0.351415917444287	0.092860361549397	1
77	-86.8771927285638	12.0244421532110	2970.30009485371	34.9244344784642	0.349052006748558	0.0937149403110804	1
78	-86.5691917550897	12.0244421532110	2970.30009485371	34.9244344784642	0.349052006748558	0.0937149403110804	1
79	-87.4648110465202	12.6377218570251	2966.25528129163	35.4150705851453	0.347862505188759	0.0945746495106944	1
80	-100.477461350454	18.0816378022495	2813.70245181275	38.9174068775702	0.345554641486948	0.0956914079200053	1
81	-100.243383917895	18.0816378022495	2807.41027869901	38.9174068775702	0.345431129251642	0.0959152192770188	1
82	-100.243383917895	18.0816378022495	2807.41027869901	39.032427562135	0.344121336160679	0.0963901072519564	1
83	-100.336646512801	18.1186274156967	2758.96921656538	38.6404015328523	0.341803540989719	0.0966634552218344	1
84	-100.483550939759	18.1179370673946	2758.96921656538	38.6872782378223	0.341758021488801	0.0968538328868357	1
85	-100.477461350454	18.0816378022495	2803.23319006383	39.3719291707637	0.339257572665016	0.0979700668344836	1
86	-100.547165739342	18.1186274156967	2758.96921656538	38.6404015328523	0.337949271095472	0.101840005053067	1
87	-101.859406691945	18.9925618801827	2799.05743449593	38.7699148546018	0.330162786109849	0.105391829496985	1
88	-102.060915712285	19.2565962582697	2845.39084019963	39.5091092960289	0.321258565385703	0.108042121392611	1
89	-99.1442128705043	17.8279621325768	2631.30388323840	41.6855370388275	0.31788737307438	0.110655710757711	1
90	-99.4191132782319	17.8279621325768	2631.30388323840	41.7485067650253	0.317801874350188	0.11098123068146	1
91	-99.4191132782319	17.6091250692583	2631.30388323840	41.9374281181169	0.317540368105389	0.111972542314428	1
92	-99.4191132782319	17.6091250692583	2625.75628554466	41.9374281181169	0.31618236037727	0.112016318081814	1
93	-99.4373190544706	17.6507035444218	2616.78090218886	41.9374281181169	0.314021671244549	0.112042692793179	1
94	-101.859406691945	19.1559827581261	2798.10247692221	41.1124505421298	0.310150210541211	0.116475594840145	1
95	-101.770931413826	19.1559827581261	2798.10247692221	41.2664178761961	0.30808804135211	0.117497830858075	1
96	-99.4191132782319	17.8279621325768	2631.30388323840	43.1330707116908	0.302431091118695	0.118696393329666	1
97	-99.3851304750972	17.6413927642377	2631.30388323840	43.2289869356768	0.299959175115756	0.119269459253982	1
98	-99.942516908431	17.8279621325768	2631.30388323840	43.1330707116908	0.294647340771293	0.123514988823033	1
99	-102.151990392422	19.6094221169927	2574.42751132754	43.7243475874969	0.291117724857228	0.131818958053767	1
100	-102.151990392422	19.6094221169927	2564.76273320907	43.7243475874969	0.286544728184480	0.131819529359387	1
101	-102.352428312263	19.7234231636089	2556.12472556022	43.7246610739894	0.28248278855707	0.131821705924563	1
102	-102.253454727761	19.9629472361987	2549.49924929977	43.9233545821691	0.280325041148977	0.132920946569210	1
103	-101.334778780367	19.3808152522874	2565.52542519879	45.2897587686759	0.278130856493788	0.138677829843446	1
104	-101.315406697438	19.3808152522874	2565.52542519879	45.2897587686759	0.278130856493788	0.138677829843446	1
105	-102.332154847721	19.6094221169927	2564.76273320907	45.1620220137182	0.276383016535168	0.139567102514068	1
106	-102.299256953701	19.6094221169927	2565.51835376146	45.2850147659942	0.274558714708244	0.140221834165055	1
107	-102.331329678984	19.5177727784476	2538.73985189781	45.4949660527151	0.274524027342878	0.141310903603751	1
108	-101.524846497093	19.6065035109956	2502.23387947808	45.8983796346765	0.271495422040087	0.141541384438924	1
109	-101.581076016206	19.4106330819905	2568.88304352412	45.3139130119259	0.27077528579248	0.143174469485249	1
110	-102.036936126123	19.8471233838828	2502.33960849079	45.9237859108409	0.269118328298903	0.143489234245847	1
111	-102.060377664764	19.9111707416251	2518.61885132712	46.069351411891	0.268767861668352	0.144223180063258	1
112	-102.056290945448	19.9111707416251	2526.49368748894	46.069351411891	0.267866105717446	0.144226466964527	1
113	-102.056290945448	19.9111707416251	2526.49368748894	46.1311787671837	0.266908417958364	0.144532144923282	1
114	-102.056290945448	19.9758648760182	2535.72627229628	46.1311787671837	0.265886150192638	0.144535869340283	1
115	-102.060377664764	19.9111707416251	2518.61885132712	46.4724474280165	0.262522880501074	0.146006893687188	1
116	-102.060377664764	19.9091773423245	2518.61885132712	46.4724474280165	0.262522880501074	0.146006893687188	1
117	-102.145981201987	19.5177727784476	2526.31206457175	46.556218273178	0.260584874039096	0.146363056995146	1
118	-102.276939574766	19.5177727784476	2526.31206457175	46.556218273178	0.260584874039096	0.146363056995146	1
119	-101.407014212597	19.0897408633092	2482.59041222814	47.1083324506406	0.260110344715205	0.146935511395930	1
120	-101.336970194741	19.0768568205554	2482.61850253122	47.1534516282754	0.259399991153329	0.147129056282062	1
121	-101.407014212597	19.4737155388698	2482.59041222814	47.2233531857154	0.258314594861836	0.147428771961091	1
122	-101.119061233850	19.0897408633092	2482.61850253122	47.2233531857154	0.258310958039403	0.147428785208482	1
123	-102.331964224644	19.6679529726272	2471.04473088619	47.3443929862805	0.252203299256405	0.149451962069245	1
124	-101.876689108287	19.0897408633092	2482.59041222814	47.0879008733992	0.25169961879349	0.150187572006934	1
125	-101.751630172225	19.4373252406852	2482.35176845086	47.1452912654007	0.250740381706799	0.150414969413903	1
126	-101.890071500547	19.0897408633092	2482.59041222814	47.2233531857154	0.249367397722765	0.150723519040443	1
127	-101.769686386117	19.4373252406852	2471.04473088619	47.3443929862805	0.247719515557896	0.151192599415008	1
128	-101.763154450066	19.4373252406852	2482.35176845086	47.3443929862805	0.247320676219849	0.15119912889015	1
129	-102.055804630088	20.4304262874444	2371.26059780423	49.5339663463392	0.237604627207284	0.152400784308948	1
130	-102.192927850599	20.4304262874444	2371.26059780423	49.5339663463392	0.237604627207284	0.152400784308948	1
131	-101.581076016206	19.9773739944889	2371.23162003155	49.7837989832555	0.237352086496464	0.157523230160441	1
132	-101.209781443202	19.1529725985648	2356.1880802122	50.058965630401	0.228016314250519	0.158420247128934	1
133	-101.170270728711	19.1662534379335	2359.00164170105	50.058965630401	0.2278267044824	0.158420439439277	1
134	-101.510780360855	19.7215886297840	2347.12417261614	50.7011748832372	0.224773905408006	0.160623914300936	1
135	-101.170270728711	19.1662534379335	2347.13007948007	50.7578457630171	0.222877856869087	0.160767530683684	1
136	-101.769587261871	19.911051882522	2325.63559179906	51.3588075706608	0.218986332890846	0.162876634119645	1
137	-101.769587261871	19.911051882522	2326.68415870892	51.3588075706608	0.214703716550765	0.162876837300778	1
138	-101.581076016206	19.9773739944889	2371.23162003155	51.8023472831683	0.209298454383137	0.164420885653076	1
139	-101.579981912179	19.5995166141021	2368.23987069225	51.9205050929059	0.208002910576368	0.164831263780186	1
140	-101.517681730733	19.9111707416251	2368.23987069225	52.7171785858902	0.197268666590391	0.166711479775367	1
141	-101.511563077882	19.5995166141021	2368.22348457505	53.1673630235972	0.191420015906403	0.166918297894450	1
142	-101.511563077882	19.5995166141021	2368.23987069225	53.1673630235972	0.191418230220920	0.166918302397384	1
143	-101.170270728711	19.1662534379335	2347.13007948007	53.0257373974149	0.188671392948609	0.167192708357619	1
144	-101.173208660153	19.1662534379335	2347.13007948007	53.3600841987242	0.183947824126437	0.167335661396719	1
145	-101.173208660153	19.1662534379335	2347.14646559728	53.3600841987242	0.183945811068591	0.167335665906780	1
